# Supplementary material for: (11-Methyl­pyrido[2,3-b][1,4]benzo­diazepin-6-yl)(phen­yl)methanone
Source: Acta Crystallogr Sect E Struct Rep Online. 2010 Aug 11;66(Pt 9):o2292. doi: 10.1107/S1600536810030564 (PMC3008030; doi:10.1107/S1600536810030564)
Supplement: Supplementary file 1 [file e-66-o2292-sup1.cif]

##############################################################################
###                                                                        ###
###        Electronic paper (Acta Crystallographica Section E)             ###
###                                                                        ###
##############################################################################
#                                                                            #
# This CIF contains the data in a paper accepted for publication in Acta     #
# Crystallographica Section E. It conforms to the requirements of Notes      #
# for Authors for Section E, and has been peer reviewed under the auspices   #
# of the IUCr Commission on Journals.                                        #
#                                                                            #
# Full details of the Crystallographic Information File format               #
# are given in the paper "The Crystallographic Information File (CIF):       #
# a New Standard Archive File for Crystallography" by S. R. Hall, F. H.      #
# Allen and I. D. Brown [Acta Cryst. (1991), A47, 655-685].                  #
#                                                                            #
# The current version of the core CIF dictionary is obtainable from          #
# ftp://ftp.iucr.org/pub/cif_core.dic. The current version number is 2.4.    #
#                                                                            #
# Software is freely available for graphical display of the structure(s) in  #
# this CIF.  For information consult the CIF home page http://www.iucr.org/  #
# cif/home.html                                                              #
#                                                                            #
# This file may be used for bona fide research purposes within the           #
# scientific community so long as proper attribution is given to the journal # 
# article from which it was obtained.                                        #
#                                                                            #
##############################################################################
                                             
data_I
_audit_creation_method     SHELXL-97
_chemical_name_systematic
;
(11-Methylpyrido[2,3-<i>b</i>][1,4]benzodiazepin-6-yl)(phenyl)methanone
;
_chemical_name_common     ?
_chemical_formula_moiety     'C20 H15 N3 O'
_chemical_formula_sum     'C20 H15 N3 O'
_chemical_formula_iupac     'C20 H15 N3 O'
_chemical_formula_weight     313.35
_chemical_melting_point     ?
_symmetry_cell_setting     monoclinic
_symmetry_space_group_name_H-M     'P 21/c'
_symmetry_space_group_name_Hall     '-P 2ybc'
loop_
    _symmetry_equiv_pos_as_xyz
    'x, y, z'
    '-x, y+1/2, -z+1/2'
    '-x, -y, -z'
    'x, -y-1/2, z-1/2'
_cell_length_a     8.4442(17)
_cell_length_b     16.503(3)
_cell_length_c     11.682(2)
_cell_angle_alpha     90.00
_cell_angle_beta     98.14(3)
_cell_angle_gamma     90.00
_cell_volume     1611.6(6)
_cell_formula_units_Z     4
_cell_measurement_reflns_used     2000
_cell_measurement_theta_min     3.03
_cell_measurement_theta_max     27.48
_cell_measurement_temperature     293(2)
_exptl_crystal_description     Block
_exptl_crystal_colour     yellow
_exptl_crystal_size_max     0.374
_exptl_crystal_size_mid     0.295
_exptl_crystal_size_min     0.191
_exptl_crystal_density_diffrn     1.291
_exptl_crystal_density_meas     ?
_exptl_crystal_density_method     'not measured'
_exptl_crystal_F_000     656
_exptl_absorpt_coefficient_mu     0.082
_exptl_absorpt_correction_type     multi-scan
_exptl_absorpt_process_details     '(ABSCOR; Higashi, 1995)'
_exptl_absorpt_correction_T_min     0.389
_exptl_absorpt_correction_T_max     0.431
_exptl_special_details
;
;
_diffrn_ambient_temperature     293(2)
_diffrn_radiation_type     MoK\a
_diffrn_radiation_wavelength     0.71073
_diffrn_radiation_source     'fine-focus sealed tube'
_diffrn_radiation_monochromator     graphite
_diffrn_measurement_device_type     'Rigaku R-AXIS RAPID'
_diffrn_measurement_method     \w
_diffrn_detector_area_resol_mean     10.00
_diffrn_reflns_number     14767
_diffrn_reflns_av_R_equivalents     0.0481
_diffrn_reflns_av_sigmaI/netI     0.0428
_diffrn_reflns_theta_min     3.03
_diffrn_reflns_theta_max     27.48
_diffrn_reflns_theta_full     27.48
_diffrn_measured_fraction_theta_max     0.969
_diffrn_measured_fraction_theta_full     0.969
_diffrn_reflns_limit_h_min     -10
_diffrn_reflns_limit_h_max     9
_diffrn_reflns_limit_k_min     -21
_diffrn_reflns_limit_k_max     21
_diffrn_reflns_limit_l_min     -14
_diffrn_reflns_limit_l_max     15
_refine_special_details
;
Refinement of <i>F</i>^2^ against ALL reflections. The weighted <i>R</i>-factor
<i>wR</i> and goodness of fit <i>S</i> are based on <i>F</i>^2^, conventional
<i>R</i>-factors <i>R</i> are based on <i>F</i>, with <i>F</i> set to zero for
negative <i>F</i>^2^. The threshold expression of <i>F</i>^2^ >
\s(<i>F</i>^2^) is used only for calculating <i>R</i>-factors(gt) <i>etc</i>.
and is not relevant to the choice of reflections for refinement.
<i>R</i>-factors based on <i>F</i>^2^ are statistically about twice as large
as those based on <i>F</i>, and <i>R</i>- factors based on ALL data will be
even larger.
;
_reflns_number_total     3587
_reflns_number_gt     2492
_reflns_threshold_expression     I>2\s(I)
_refine_ls_structure_factor_coef     Fsqd
_refine_ls_matrix_type     full
_refine_ls_R_factor_all     0.0735
_refine_ls_R_factor_gt     0.0482
_refine_ls_wR_factor_gt     0.1188
_refine_ls_wR_factor_ref     0.1310
_refine_ls_goodness_of_fit_ref     1.050
_refine_ls_restrained_S_all     1.050
_refine_ls_number_reflns     3587
_refine_ls_number_parameters     217
_refine_ls_number_restraints     0
_refine_ls_hydrogen_treatment     constr
_refine_ls_weighting_scheme     calc
_refine_ls_weighting_details
         'calc w=1/[\s^2^(Fo^2^)+(0.0594P)^2^+0.2193P] where P=(Fo^2^+2Fc^2^)/3'
_atom_sites_solution_hydrogens     geom
_atom_sites_solution_primary     direct
_atom_sites_solution_secondary     difmap
_refine_ls_shift/su_max     0.001
_refine_ls_shift/su_mean     0.000
_refine_diff_density_max     0.222
_refine_diff_density_min     -0.161
_refine_ls_extinction_method     none
_refine_ls_extinction_coef     ?
loop_
    _atom_type_symbol
    _atom_type_description
    _atom_type_scat_dispersion_real
    _atom_type_scat_dispersion_imag
    _atom_type_scat_source
    'C' 'C' 0.0033 0.0016
                         'International Tables Vol C Tables 4.2.6.8 and 6.1.1.4'
    'H' 'H' 0.0000 0.0000
                         'International Tables Vol C Tables 4.2.6.8 and 6.1.1.4'
    'N' 'N' 0.0061 0.0033
                         'International Tables Vol C Tables 4.2.6.8 and 6.1.1.4'
    'O' 'O' 0.0106 0.0060
                         'International Tables Vol C Tables 4.2.6.8 and 6.1.1.4'
_computing_data_collection     'PROCESS-AUTO (Rigaku, 1998)'
_computing_cell_refinement     'PROCESS-AUTO (Rigaku, 1998)'
_computing_data_reduction     'CrystalStructure (Rigaku/MSC, 2002)'
_computing_structure_solution     'SHELXS97 (Sheldrick, 2008)'
_computing_structure_refinement     'SHELXL97 (Sheldrick, 2008)'
_computing_molecular_graphics     'DIAMOND (Brandenburg, 2000)'
_computing_publication_material     'SHELXL97 (Sheldrick, 2008)'
loop_
    _atom_site_type_symbol
    _atom_site_label
    _atom_site_fract_x
    _atom_site_fract_y
    _atom_site_fract_z
    _atom_site_U_iso_or_equiv
    _atom_site_adp_type
    _atom_site_calc_flag
    _atom_site_refinement_flags
    _atom_site_occupancy
    _atom_site_disorder_assembly
    _atom_site_disorder_group
    O O1 0.84497(15) 0.36871(8) -0.05524(17) 0.0774(5) Uani d . 1 . .
    N N2 0.66756(14) 0.13174(8) 0.03808(12) 0.0394(3) Uani d . 1 . .
    N N3 0.99137(15) 0.19569(8) 0.04732(13) 0.0432(3) Uani d . 1 . .
    C C1 1.3716(2) 0.31549(11) -0.12859(17) 0.0529(5) Uani d . 1 . .
    H H1 1.4411 0.2799 -0.1580 0.063 Uiso calc R 1 . .
    C C2 1.4173(2) 0.39435(11) -0.10549(16) 0.0497(4) Uani d . 1 . .
    H H2 1.5176 0.4119 -0.1192 0.060 Uiso calc R 1 . .
    C C3 1.3153(2) 0.44719(11) -0.06219(16) 0.0500(5) Uani d . 1 . .
    H H3 1.3468 0.5004 -0.0457 0.060 Uiso calc R 1 . .
    C C4 1.16610(19) 0.42134(10) -0.04322(16) 0.0464(4) Uani d . 1 . .
    H H4 1.0970 0.4575 -0.0146 0.056 Uiso calc R 1 . .
    C C5 1.11770(18) 0.34200(9) -0.06626(14) 0.0387(4) Uani d . 1 . .
    C C6 1.2226(2) 0.28871(10) -0.10835(16) 0.0472(4) Uani d . 1 . .
    H H6 1.1930 0.2350 -0.1230 0.057 Uiso calc R 1 . .
    C C7 0.9509(2) 0.31859(10) -0.05454(17) 0.0468(4) Uani d . 1 . .
    C C8 0.90799(18) 0.23004(9) -0.03891(15) 0.0402(4) Uani d . 1 . .
    C C9 0.5167(2) 0.11410(12) 0.08085(17) 0.0526(5) Uani d . 1 . .
    H H9A 0.4339 0.1483 0.0421 0.079 Uiso calc R 1 . .
    H H9B 0.5284 0.1241 0.1626 0.079 Uiso calc R 1 . .
    H H9C 0.4887 0.0583 0.0660 0.079 Uiso calc R 1 . .
    C C10 0.9020(2) -0.02679(11) 0.18587(17) 0.0571(5) Uani d . 1 . .
    H H10 0.8833 -0.0755 0.2217 0.069 Uiso calc R 1 . .
    C C11 1.0573(2) -0.00296(11) 0.18578(16) 0.0536(5) Uani d . 1 . .
    H H11 1.1418 -0.0357 0.2177 0.064 Uiso calc R 1 . .
    C C12 1.0848(2) 0.07088(11) 0.13706(15) 0.0478(4) Uani d . 1 . .
    H H12 1.1890 0.0897 0.1390 0.057 Uiso calc R 1 . .
    C C13 0.95740(19) 0.11717(9) 0.08517(14) 0.0391(4) Uani d . 1 . .
    C C14 0.80223(18) 0.08588(9) 0.08663(13) 0.0376(4) Uani d . 1 . .
    N N1 0.77531(18) 0.01626(8) 0.13702(13) 0.0494(4) Uani d . 1 . .
    C C15 0.53710(19) 0.11522(10) -0.16328(16) 0.0447(4) Uani d . 1 . .
    H H15 0.4594 0.0820 -0.1390 0.054 Uiso calc R 1 . .
    C C16 0.77505(18) 0.19642(9) -0.12099(14) 0.0383(4) Uani d . 1 . .
    C C17 0.65890(17) 0.14649(9) -0.08261(14) 0.0358(3) Uani d . 1 . .
    C C18 0.6450(2) 0.18248(12) -0.31775(16) 0.0563(5) Uani d . 1 . .
    H H18 0.6406 0.1941 -0.3960 0.068 Uiso calc R 1 . .
    C C19 0.5310(2) 0.13338(11) -0.27957(16) 0.0530(5) Uani d . 1 . .
    H H19 0.4489 0.1122 -0.3326 0.064 Uiso calc R 1 . .
    C C20 0.7655(2) 0.21400(11) -0.23854(16) 0.0497(4) Uani d . 1 . .
    H H20 0.8419 0.2476 -0.2639 0.060 Uiso calc R 1 . .
loop_
    _atom_site_aniso_label
    _atom_site_aniso_U_11
    _atom_site_aniso_U_22
    _atom_site_aniso_U_33
    _atom_site_aniso_U_12
    _atom_site_aniso_U_13
    _atom_site_aniso_U_23
    O1 0.0463(7) 0.0440(8) 0.1469(16) 0.0030(6) 0.0313(8) 0.0024(8)
    N2 0.0350(7) 0.0437(8) 0.0418(7) -0.0032(5) 0.0136(6) 0.0033(6)
    N3 0.0388(7) 0.0397(8) 0.0519(9) -0.0071(6) 0.0095(6) -0.0011(6)
    C1 0.0422(9) 0.0514(11) 0.0686(12) 0.0050(8) 0.0196(9) 0.0014(9)
    C2 0.0360(9) 0.0570(11) 0.0557(11) -0.0089(7) 0.0053(8) 0.0049(8)
    C3 0.0440(9) 0.0414(9) 0.0628(12) -0.0123(7) 0.0009(8) -0.0029(8)
    C4 0.0409(9) 0.0368(9) 0.0616(11) 0.0001(7) 0.0076(8) -0.0049(8)
    C5 0.0356(8) 0.0331(8) 0.0482(9) -0.0025(6) 0.0086(7) 0.0025(7)
    C6 0.0478(9) 0.0337(9) 0.0626(11) -0.0027(7) 0.0171(8) -0.0018(8)
    C7 0.0408(9) 0.0385(9) 0.0631(11) -0.0020(7) 0.0143(8) 0.0009(8)
    C8 0.0360(8) 0.0366(8) 0.0513(10) -0.0042(6) 0.0175(7) -0.0004(7)
    C9 0.0435(9) 0.0603(12) 0.0586(11) -0.0028(8) 0.0231(9) 0.0047(9)
    C10 0.0689(13) 0.0437(10) 0.0566(11) -0.0028(9) 0.0016(10) 0.0092(8)
    C11 0.0584(11) 0.0482(10) 0.0516(11) 0.0088(8) -0.0018(9) -0.0011(8)
    C12 0.0415(9) 0.0511(10) 0.0498(10) 0.0009(7) 0.0027(8) -0.0041(8)
    C13 0.0405(8) 0.0392(9) 0.0384(8) -0.0045(6) 0.0088(7) -0.0039(7)
    C14 0.0424(9) 0.0367(8) 0.0346(8) -0.0035(6) 0.0088(7) -0.0019(6)
    N1 0.0536(9) 0.0425(8) 0.0520(9) -0.0076(6) 0.0064(7) 0.0090(7)
    C15 0.0399(9) 0.0382(9) 0.0556(11) -0.0039(7) 0.0056(8) -0.0008(7)
    C16 0.0383(8) 0.0357(8) 0.0432(9) -0.0006(6) 0.0132(7) 0.0016(7)
    C17 0.0361(8) 0.0312(8) 0.0414(9) 0.0015(6) 0.0099(7) -0.0003(6)
    C18 0.0690(12) 0.0573(12) 0.0423(10) 0.0052(9) 0.0075(9) 0.0054(8)
    C19 0.0570(11) 0.0507(11) 0.0477(10) 0.0012(8) -0.0047(9) -0.0041(8)
    C20 0.0555(10) 0.0461(10) 0.0498(11) -0.0017(8) 0.0156(9) 0.0083(8)
_geom_special_details
;
All e.s.d.'s (except the e.s.d. in the dihedral angle between two l.s. planes)
are estimated using the full covariance matrix. The cell e.s.d.'s are taken
into account individually in the estimation of e.s.d.'s in distances, angles
and torsion angles; correlations between e.s.d.'s in cell parameters are only
used when they are defined by crystal symmetry. An approximate (isotropic)
treatment of cell e.s.d.'s is used for estimating e.s.d.'s involving l.s.
planes.
;
loop_
    _geom_bond_atom_site_label_1
    _geom_bond_atom_site_label_2
    _geom_bond_site_symmetry_2
    _geom_bond_distance
    _geom_bond_publ_flag
    O1 C7 . 1.218(2) ?
    N2 C14 . 1.416(2) ?
    N2 C17 . 1.422(2) ?
    N2 C9 . 1.462(2) ?
    N3 C8 . 1.277(2) ?
    N3 C13 . 1.412(2) ?
    C1 C2 . 1.373(2) ?
    C1 C6 . 1.385(2) ?
    C1 H1 . 0.93 ?
    C2 C3 . 1.372(3) ?
    C2 H2 . 0.93 ?
    C3 C4 . 1.377(2) ?
    C3 H3 . 0.93 ?
    C4 C5 . 1.387(2) ?
    C4 H4 . 0.93 ?
    C5 C6 . 1.387(2) ?
    C5 C7 . 1.485(2) ?
    C6 H6 . 0.93 ?
    C7 C8 . 1.523(2) ?
    C8 C16 . 1.477(2) ?
    C9 H9A . 0.96 ?
    C9 H9B . 0.96 ?
    C9 H9C . 0.96 ?
    C10 N1 . 1.342(2) ?
    C10 C11 . 1.369(3) ?
    C10 H10 . 0.93 ?
    C11 C12 . 1.379(3) ?
    C11 H11 . 0.93 ?
    C12 C13 . 1.387(2) ?
    C12 H12 . 0.93 ?
    C13 C14 . 1.411(2) ?
    C14 N1 . 1.325(2) ?
    C15 C19 . 1.385(3) ?
    C15 C17 . 1.392(2) ?
    C15 H15 . 0.93 ?
    C16 C20 . 1.395(2) ?
    C16 C17 . 1.402(2) ?
    C18 C20 . 1.377(3) ?
    C18 C19 . 1.380(3) ?
    C18 H18 . 0.93 ?
    C19 H19 . 0.93 ?
    C20 H20 . 0.93 ?
loop_
    _geom_angle_atom_site_label_1
    _geom_angle_atom_site_label_2
    _geom_angle_atom_site_label_3
    _geom_angle_site_symmetry_1
    _geom_angle_site_symmetry_3
    _geom_angle
    _geom_angle_publ_flag
    C14 N2 C17 . . 114.46(13) ?
    C14 N2 C9 . . 116.49(13) ?
    C17 N2 C9 . . 116.60(13) ?
    C8 N3 C13 . . 122.74(13) ?
    C2 C1 C6 . . 120.38(17) ?
    C2 C1 H1 . . 119.8 ?
    C6 C1 H1 . . 119.8 ?
    C3 C2 C1 . . 120.07(16) ?
    C3 C2 H2 . . 120.0 ?
    C1 C2 H2 . . 120.0 ?
    C2 C3 C4 . . 119.92(16) ?
    C2 C3 H3 . . 120.0 ?
    C4 C3 H3 . . 120.0 ?
    C3 C4 C5 . . 120.82(16) ?
    C3 C4 H4 . . 119.6 ?
    C5 C4 H4 . . 119.6 ?
    C4 C5 C6 . . 118.82(15) ?
    C4 C5 C7 . . 119.02(15) ?
    C6 C5 C7 . . 121.96(15) ?
    C1 C6 C5 . . 119.96(16) ?
    C1 C6 H6 . . 120.0 ?
    C5 C6 H6 . . 120.0 ?
    O1 C7 C5 . . 121.87(15) ?
    O1 C7 C8 . . 117.75(15) ?
    C5 C7 C8 . . 120.38(14) ?
    N3 C8 C16 . . 128.95(14) ?
    N3 C8 C7 . . 113.99(14) ?
    C16 C8 C7 . . 117.03(14) ?
    N2 C9 H9A . . 109.5 ?
    N2 C9 H9B . . 109.5 ?
    H9A C9 H9B . . 109.5 ?
    N2 C9 H9C . . 109.5 ?
    H9A C9 H9C . . 109.5 ?
    H9B C9 H9C . . 109.5 ?
    N1 C10 C11 . . 123.60(17) ?
    N1 C10 H10 . . 118.2 ?
    C11 C10 H10 . . 118.2 ?
    C10 C11 C12 . . 118.14(16) ?
    C10 C11 H11 . . 120.9 ?
    C12 C11 H11 . . 120.9 ?
    C11 C12 C13 . . 120.11(16) ?
    C11 C12 H12 . . 119.9 ?
    C13 C12 H12 . . 119.9 ?
    C12 C13 C14 . . 117.22(15) ?
    C12 C13 N3 . . 117.58(14) ?
    C14 C13 N3 . . 124.75(14) ?
    N1 C14 C13 . . 122.73(15) ?
    N1 C14 N2 . . 117.57(14) ?
    C13 C14 N2 . . 119.61(14) ?
    C14 N1 C10 . . 118.11(15) ?
    C19 C15 C17 . . 120.35(16) ?
    C19 C15 H15 . . 119.8 ?
    C17 C15 H15 . . 119.8 ?
    C20 C16 C17 . . 119.45(15) ?
    C20 C16 C8 . . 119.57(15) ?
    C17 C16 C8 . . 120.98(14) ?
    C15 C17 C16 . . 118.99(15) ?
    C15 C17 N2 . . 122.48(14) ?
    C16 C17 N2 . . 118.51(14) ?
    C20 C18 C19 . . 119.19(17) ?
    C20 C18 H18 . . 120.4 ?
    C19 C18 H18 . . 120.4 ?
    C18 C19 C15 . . 120.88(17) ?
    C18 C19 H19 . . 119.6 ?
    C15 C19 H19 . . 119.6 ?
    C18 C20 C16 . . 121.15(17) ?
    C18 C20 H20 . . 119.4 ?
    C16 C20 H20 . . 119.4 ?
loop_
    _geom_hbond_atom_site_label_D
    _geom_hbond_atom_site_label_H
    _geom_hbond_atom_site_label_A
    _geom_hbond_site_symmetry_A
    _geom_hbond_distance_DH
    _geom_hbond_distance_HA
    _geom_hbond_distance_DA
    _geom_hbond_angle_DHA
    C15 H15 N1 3_655 0.93 2.56 3.463(2) 163
data_global
_journal_date_recd_electronic     2010-07-21
_journal_date_accepted     2010-07-30
_journal_name_full     'Acta Crystallographica, Section E'
_journal_year     2010
_journal_volume     66
_journal_issue      9
_journal_page_first     o2292
_journal_page_last     o2292
_journal_paper_category     QO
_journal_coeditor_code     CI5138
_publ_contact_author_name     'Dr. Yafeng Li'
_publ_contact_author_address
;
School of Chemical Engineering,
Changchun University of Technology,
Changchun 130012, P. R.China
;
_publ_contact_author_email     'fly012345@sohu.com'
_publ_contact_author_fax     '86-431-85716785'
_publ_contact_author_phone     '86-431-85716785'
_publ_section_title
;
(11-Methylpyrido[2,3-<i>b</i>][1,4]benzodiazepin-6-yl)(phenyl)methanone
;
loop_
    _publ_author_name
    _publ_author_address
    'Shi, Fuqiang'
;
School of Chemical Engineering,
Changchun University of Technology,
Changchun 130012,
People's Republic of China
;
    'Zhang, Long'
;
School of Chemical Engineering,
Changchun University of Technology,
Changchun 130012,
People's Republic of China
;
    'Wang, Jin-Feng'
;
School of Chemical Engineering,
Changchun University of Technology,
Changchun 130012,
People's Republic of China
;
    'Li, Ya-Feng'
;
School of Chemical Engineering,
Changchun University of Technology,
Changchun 130012,
People's Republic of China
;
