# Supplementary material for: (11-Methyl­pyrido[2,3-b][1,4]benzo­diazepin-6-yl)(phen­yl)methanone
Source: Acta Crystallogr Sect E Struct Rep Online. 2010 Aug 11;66(Pt 9):o2292. doi: 10.1107/S1600536810030564 (PMC3008030; doi:10.1107/S1600536810030564)
Supplement: Supplementary file 2 [file e-66-o2292-Isup2.hkl]

# 
# h,k,l, Fc-squared, Fo-squared, sigma(Fo-squared) and status flag 
# 
data_I
_shelx_title ' SHFQ in P2(1)/c' 
_shelx_refln_list_code          4 
_shelx_F_calc_maximum      175.89 
_exptl_crystal_F_000       656.00 
_reflns_d_resolution_high  0.7700 
 
loop_ 
 _symmetry_equiv_pos_as_xyz 
 'x, y, z' 
 '-x, y+1/2, -z+1/2' 
 '-x, -y, -z' 
 'x, -y-1/2, z-1/2' 
 
_cell_length_a     8.4442 
_cell_length_b    16.5035 
_cell_length_c    11.6822 
_cell_angle_alpha  90.000 
_cell_angle_beta   98.137 
_cell_angle_gamma  90.000 
 
_shelx_F_squared_multiplier     1.000 
 
loop_ 
 _refln_index_h 
 _refln_index_k 
 _refln_index_l 
 _refln_F_squared_calc 
 _refln_F_squared_meas 
 _refln_F_squared_sigma 
 _refln_observed_status 
   2   0   0      345.82      307.57      6.38 o 
   3   0   0      775.21      742.23     17.54 o 
   4   0   0       15.17       20.64      1.75 o 
   5   0   0        0.01       -0.78      0.92 o 
   6   0   0      143.58      138.45      4.47 o 
   7   0   0      741.05      725.24     12.65 o 
   8   0   0       11.34       10.25      1.39 o 
   9   0   0      157.49      144.29     17.86 o 
   2   1   0       19.50       15.86      1.13 o 
   3   1   0        8.63        6.82      0.83 o 
   4   1   0      313.05      369.77      4.81 o 
   5   1   0      189.34      200.57      3.48 o 
   6   1   0       83.86       85.95      1.83 o 
   7   1   0      535.17      514.84      7.60 o 
   8   1   0      106.59      105.27      5.83 o 
   9   1   0       93.21       90.40      7.21 o 
  10   1   0        0.87        1.02      8.16 o 
   1   2   0       35.44       23.43      0.98 o 
   2   2   0       97.14       82.85      1.62 o 
   3   2   0      694.80      635.57      7.76 o 
   4   2   0       63.30       63.00      2.84 o 
   5   2   0      364.70      350.27      6.64 o 
   6   2   0        1.27        0.30      0.89 o 
   7   2   0       15.42       18.17      2.57 o 
   8   2   0      195.98      185.98      5.00 o 
   9   2   0       52.45       42.94      3.61 o 
  10   2   0        2.03        3.68      5.14 o 
   1   3   0      266.19      226.01      3.51 o 
   2   3   0     1118.49     1065.89     12.20 o 
   3   3   0      653.62      610.55     14.22 o 
   4   3   0      691.04      701.02      8.35 o 
   5   3   0        1.28        1.34      0.93 o 
   6   3   0       14.59       13.10      1.47 o 
   7   3   0      413.44      404.43      6.43 o 
   8   3   0       22.77       23.82      1.44 o 
   9   3   0      149.39      143.31      9.90 o 
  10   3   0        3.42       16.18      7.56 o 
   0   4   0     7376.90     6752.78    220.35 o 
   1   4   0     7972.15     7457.03    182.17 o 
   2   4   0     2791.74     2686.66     37.21 o 
   3   4   0      459.89      453.20      5.09 o 
   4   4   0      322.50      355.20      5.36 o 
   5   4   0       78.81       69.96      2.00 o 
   6   4   0     1177.92     1163.62     16.27 o 
   7   4   0       78.41       98.62      3.02 o 
   8   4   0       23.45       12.88      2.97 o 
   9   4   0        8.64        9.73      2.04 o 
  10   4   0       44.60       65.97      9.39 o 
   1   5   0     3118.60     3017.46     54.18 o 
   2   5   0      354.98      357.13      5.81 o 
   3   5   0      483.26      476.98      6.51 o 
   4   5   0      379.39      392.43      5.36 o 
   5   5   0      121.32      102.91      2.57 o 
   6   5   0       21.17       27.73      2.00 o 
   7   5   0      725.26      698.94     10.57 o 
   8   5   0       13.51       14.92      1.99 o 
   9   5   0       11.88       12.24      2.22 o 
  10   5   0        2.39        0.29      3.47 o 
   0   6   0      689.66      669.22     18.19 o 
   1   6   0      162.59      164.07      3.49 o 
   2   6   0        0.03        0.83      0.88 o 
   3   6   0     2007.74     2038.10     31.80 o 
   4   6   0       40.77       39.29      1.54 o 
   5   6   0        3.84        5.83      1.04 o 
   6   6   0       11.81       14.32      1.67 o 
   7   6   0       45.21       42.99      2.40 o 
   8   6   0      105.65      100.86      3.20 o 
   9   6   0       19.82       11.98      3.00 o 
  10   6   0       35.35       38.46      6.39 o 
   1   7   0      241.37      228.30      5.07 o 
   2   7   0      214.92      205.53      3.46 o 
   3   7   0      589.14      693.42      9.67 o 
   4   7   0       62.65       71.55      2.83 o 
   5   7   0       64.57       47.86      2.38 o 
   6   7   0      378.85      406.43      6.62 o 
   7   7   0       33.07       34.15      4.17 o 
   8   7   0       77.74       80.09      2.69 o 
   9   7   0        4.86        5.23      2.05 o 
  10   7   0       28.35       27.77     11.13 o 
   0   8   0      204.06      166.05      4.75 o 
   1   8   0      626.55      574.56      9.40 o 
   2   8   0      520.70      533.72      7.98 o 
   3   8   0      796.16      733.31     10.11 o 
   4   8   0        0.56        1.42      1.36 o 
   5   8   0      331.01      330.75      5.81 o 
   6   8   0        6.42        3.68      1.36 o 
   7   8   0        4.67        4.16      1.65 o 
   8   8   0       25.56       20.06      3.30 o 
   9   8   0        0.71        0.94      2.84 o 
  10   8   0       24.01       30.70      6.85 o 
   1   9   0      644.07      672.50     11.50 o 
   2   9   0       92.80       97.76      3.66 o 
   3   9   0      123.29      128.79      4.99 o 
   4   9   0       35.13       32.49      1.95 o 
   5   9   0      231.19      228.03      5.32 o 
   6   9   0       28.78       28.75      2.13 o 
   7   9   0       56.83       60.12      3.60 o 
   8   9   0        5.85        3.34      1.77 o 
   9   9   0        9.78       10.29      3.02 o 
   0  10   0     1211.41     1265.36     35.52 o 
   1  10   0       58.62       60.30      3.38 o 
   2  10   0       69.56       68.62      5.79 o 
   3  10   0       16.70       19.23      2.54 o 
   4  10   0      965.63      963.63     15.77 o 
   5  10   0      941.40      950.97     16.82 o 
   6  10   0       77.43       74.76      3.43 o 
   7  10   0       47.99       47.42      3.13 o 
   8  10   0        2.55        0.01      1.84 o 
   9  10   0        2.01        3.57      4.78 o 
   1  11   0      519.59      525.39     11.38 o 
   2  11   0      266.60      240.25      6.13 o 
   3  11   0        4.88        6.33      1.81 o 
   4  11   0        0.28        2.10      1.63 o 
   5  11   0      106.83      118.67      4.29 o 
   6  11   0        4.52        6.16      1.99 o 
   7  11   0       56.06       70.95      3.95 o 
   8  11   0        5.20        5.80      2.29 o 
   9  11   0       54.34       63.91      6.24 o 
   0  12   0      450.49      411.84     13.30 o 
   1  12   0      222.75      230.64      6.39 o 
   2  12   0        0.39       -0.20      1.66 o 
   3  12   0        3.90        3.51      1.71 o 
   4  12   0      331.18      317.75      7.41 o 
   5  12   0        7.61        9.09      1.74 o 
   6  12   0       26.68       22.67      2.87 o 
   7  12   0        1.01       -0.08      1.89 o 
   8  12   0        4.15        2.13      2.20 o 
   1  13   0       24.18       22.61      2.62 o 
   2  13   0        8.60        9.86      2.29 o 
   3  13   0      140.62      139.60      5.12 o 
   4  13   0        5.49        5.40      2.12 o 
   5  13   0       84.21       92.25      4.68 o 
   6  13   0       53.29       56.07      6.01 o 
   7  13   0        0.77        1.14      2.14 o 
   8  13   0        2.67        0.96      2.31 o 
   0  14   0      105.43      106.54      6.98 o 
   1  14   0       89.96       85.63      4.66 o 
   2  14   0      382.69      389.04      8.93 o 
   3  14   0       61.68       66.95      3.28 o 
   4  14   0        1.66        4.07      2.39 o 
   5  14   0        0.36       -1.24      2.23 o 
   6  14   0        9.17        6.77      2.67 o 
   7  14   0       28.29       27.50      2.36 o 
   8  14   0        3.69        0.36      2.64 o 
   1  15   0        5.26        3.63      2.95 o 
   2  15   0      198.31      170.25      6.81 o 
   3  15   0      180.27      174.41      4.96 o 
   4  15   0        0.02       -1.41      2.17 o 
   5  15   0       26.58       26.51      3.23 o 
   6  15   0       19.40       21.14      2.34 o 
   7  15   0        8.18       12.39      3.22 o 
   0  16   0      158.37      138.52     18.21 o 
   1  16   0        3.24        1.55      2.90 o 
   2  16   0      160.95      163.87      9.05 o 
   3  16   0      104.19      113.64      5.67 o 
   4  16   0        7.87        6.25      2.57 o 
   5  16   0        0.00        0.93      2.11 o 
   6  16   0       75.26       97.48      4.63 o 
   7  16   0        1.70        1.61      2.67 o 
   1  17   0      155.44      161.80      7.30 o 
   2  17   0        1.61        0.47      2.61 o 
   3  17   0        9.82       11.23      2.93 o 
   4  17   0        3.75        9.25      5.16 o 
   5  17   0        0.08        1.12      2.33 o 
   6  17   0        1.02       -1.43      2.11 o 
   0  18   0       32.93       27.54      6.14 o 
   1  18   0       14.41       10.89      3.67 o 
   2  18   0       65.85       61.67      9.01 o 
   3  18   0        1.12        0.32      2.43 o 
   4  18   0        3.47        8.22      3.12 o 
   5  18   0       49.11       60.76      5.57 o 
   1  19   0        3.84        1.50      3.74 o 
   2  19   0        6.10        4.02      2.29 o 
   3  19   0       15.92       21.39      5.06 o 
   4  19   0        1.50       11.36      3.75 o 
   5  19   0       31.42       37.50     10.05 o 
   0  20   0       19.78       25.16      6.89 o 
   1  20   0       11.41       19.69      5.09 o 
   2  20   0        6.84        4.18      2.71 o 
   3  20   0       38.41       38.66      4.46 o 
   1  21   0       13.44       14.79      5.20 o 
   2  21   0        3.88        1.17      4.78 o 
 -10   1   1        0.46       -1.78      4.49 o 
  -9   1   1       55.46       58.04      2.24 o 
  -8   1   1       13.30       14.92      1.67 o 
  -7   1   1      375.00      371.32      5.10 o 
  -6   1   1       45.04       40.69      2.43 o 
  -5   1   1        0.15        0.08      0.88 o 
  -4   1   1     1886.67     2038.78     32.02 o 
  -3   1   1     1549.25     1579.18     21.64 o 
  -2   1   1       96.21       92.90      2.76 o 
  -1   1   1      845.43      709.95     12.18 o 
   1   1   1       88.72       70.55      1.30 o 
   2   1   1     3069.65     2855.84     53.24 o 
   3   1   1      317.68      287.73      7.80 o 
   4   1   1      763.46      776.12     10.28 o 
   5   1   1       36.02       34.02      1.73 o 
   6   1   1        1.06        0.90      0.45 o 
   7   1   1      468.14      452.69     12.01 o 
   8   1   1        5.07        2.97      3.42 o 
   9   1   1       40.44       45.18      8.79 o 
  10   1   1        8.42       18.82      7.03 o 
 -10   2   1      126.93      165.51     21.00 o 
  -9   2   1       24.87       15.68      1.84 o 
  -8   2   1      212.32      201.79      4.51 o 
  -7   2   1      169.08      176.38      4.23 o 
  -6   2   1       30.92       40.23      1.92 o 
  -5   2   1       80.86       67.67      1.97 o 
  -4   2   1       83.21       73.16      2.74 o 
  -3   2   1       37.39       37.28      1.46 o 
  -2   2   1     1823.05     1703.94     20.52 o 
  -1   2   1    20486.79    19049.73    563.31 o 
   0   2   1      889.80      805.37     13.20 o 
   1   2   1     1400.37     1292.62     15.58 o 
   2   2   1     1572.65     1555.67     35.51 o 
   3   2   1        0.33        2.24      0.55 o 
   4   2   1      165.25      185.27      5.07 o 
   5   2   1      100.74      122.97      2.50 o 
   6   2   1       26.37       28.23      2.43 o 
   7   2   1       43.10       42.44      2.43 o 
   8   2   1       60.79       50.37      6.51 o 
   9   2   1       34.27       46.19     13.89 o 
  10   2   1        9.52       21.01      8.49 o 
 -10   3   1       22.96       25.01      7.23 o 
  -9   3   1      152.57      157.56      3.88 o 
  -8   3   1      391.67      357.38      7.09 o 
  -7   3   1      190.40      177.90      4.49 o 
  -6   3   1      466.36      464.92      6.67 o 
  -5   3   1       32.65       37.67      1.41 o 
  -4   3   1        1.10        1.83      0.87 o 
  -3   3   1     1126.56     1108.74     13.98 o 
  -2   3   1      473.71      465.83     11.89 o 
  -1   3   1     1260.87     1140.91     42.48 o 
   0   3   1      158.05      135.62      2.52 o 
   1   3   1    10393.70    10586.35    266.74 o 
   2   3   1     1448.10     1424.73     22.01 o 
   3   3   1     2680.65     2837.33     38.94 o 
   4   3   1     2302.81     2479.89     30.78 o 
   5   3   1       45.70       47.66      1.68 o 
   6   3   1      287.61      301.45      4.93 o 
   7   3   1      112.68      114.73      4.88 o 
   8   3   1      156.84      153.85      3.53 o 
   9   3   1        8.42       21.35      5.58 o 
  10   3   1        0.12        1.62      3.67 o 
 -10   4   1        5.61       21.32      5.31 o 
  -9   4   1        0.02        0.33      1.03 o 
  -8   4   1       76.83       65.41      3.60 o 
  -7   4   1       99.41       83.24      2.67 o 
  -6   4   1        4.87        6.36      1.35 o 
  -5   4   1        0.01        1.24      1.48 o 
  -4   4   1        3.78        2.87      1.16 o 
  -3   4   1      131.82      136.50      2.98 o 
  -2   4   1     1949.78     1792.60     24.77 o 
  -1   4   1      219.87      216.88      4.74 o 
   0   4   1     1587.27     1480.90     21.23 o 
   1   4   1      319.74      271.13      3.79 o 
   2   4   1      782.72      766.22      9.73 o 
   3   4   1        4.41        3.89      0.77 o 
   4   4   1      309.60      346.31      4.10 o 
   5   4   1       19.24       28.38      1.30 o 
   6   4   1        3.90        4.30      0.90 o 
   7   4   1      654.19      622.32      8.53 o 
   8   4   1      243.56      222.00      5.83 o 
   9   4   1       25.89       33.75      6.10 o 
  10   4   1        8.19       16.28      7.81 o 
 -10   5   1       21.07       38.05      6.53 o 
  -9   5   1       46.26       46.30      2.60 o 
  -8   5   1        0.28        1.00      1.40 o 
  -7   5   1      260.70      261.72      5.53 o 
  -6   5   1      174.58      152.44      3.64 o 
  -5   5   1      106.58      107.89      2.74 o 
  -4   5   1       40.65       39.77      2.02 o 
  -3   5   1      921.14      899.38      9.85 o 
  -2   5   1      113.76      106.90      3.34 o 
  -1   5   1     5791.15     5384.64    117.26 o 
   0   5   1      104.53       84.64      2.52 o 
   1   5   1        0.05       -0.28      0.83 o 
   2   5   1       36.00       35.60      1.85 o 
   3   5   1        0.23        1.57      0.91 o 
   4   5   1       37.12       33.09      2.19 o 
   5   5   1      304.39      274.52      4.61 o 
   6   5   1      440.16      416.59     10.55 o 
   7   5   1      297.71      308.85     10.00 o 
   8   5   1       31.62       38.60      2.54 o 
   9   5   1        0.92        5.64      8.79 o 
  10   5   1        3.00       14.88      9.31 o 
 -10   6   1        0.18       13.22      8.63 o 
  -9   6   1        0.00       -0.85      1.66 o 
  -8   6   1        3.02        2.97      1.51 o 
  -7   6   1       86.26       95.32      3.41 o 
  -6   6   1       72.75       79.03      3.43 o 
  -5   6   1       32.48       36.73      2.23 o 
  -4   6   1       94.03       85.70      1.99 o 
  -3   6   1      800.41      853.44     11.99 o 
  -2   6   1     2494.56     2467.46     36.63 o 
  -1   6   1       40.48       48.13      2.12 o 
   0   6   1      100.00       90.62      2.62 o 
   1   6   1     2300.55     2269.44     37.07 o 
   2   6   1      323.86      326.79      4.14 o 
   3   6   1     1056.68     1158.47     15.53 o 
   4   6   1      876.47      880.79     11.28 o 
   5   6   1        7.51        8.98      1.44 o 
   6   6   1       11.80       10.08      1.39 o 
   7   6   1       62.18       56.88      2.34 o 
   8   6   1       16.76       18.14      2.24 o 
   9   6   1        6.41        9.82      4.49 o 
  10   6   1        0.21        1.29      4.45 o 
 -10   7   1       84.62       82.77     14.19 o 
  -9   7   1        3.81        2.84      2.03 o 
  -8   7   1        6.77        8.86      1.65 o 
  -7   7   1        0.31        0.24      1.68 o 
  -6   7   1        6.50        7.46      1.61 o 
  -5   7   1        6.45        7.46      1.65 o 
  -4   7   1       54.33       59.31      2.93 o 
  -3   7   1     2413.79     2471.57     45.03 o 
  -2   7   1     1113.27     1135.21     16.39 o 
  -1   7   1     6224.43     6041.38    142.30 o 
   0   7   1      110.31       92.97      2.79 o 
   1   7   1       35.36       38.47      2.22 o 
   2   7   1       21.04       36.96      1.65 o 
   3   7   1       38.65       43.43      1.85 o 
   4   7   1        0.62        0.73      1.26 o 
   5   7   1        0.03       -0.08      1.06 o 
   6   7   1      325.96      334.98      6.31 o 
   7   7   1      300.34      297.37      8.51 o 
   8   7   1       91.23       87.54      3.70 o 
   9   7   1        6.20        7.58      4.64 o 
  10   7   1       14.18       16.46      5.67 o 
 -10   8   1        2.08       12.93      8.71 o 
  -9   8   1       17.02       11.60      2.58 o 
  -8   8   1        0.06        0.80      1.55 o 
  -7   8   1        5.68        4.47      2.15 o 
  -6   8   1      156.72      141.35      3.97 o 
  -5   8   1      221.93      207.68      4.85 o 
  -4   8   1      802.99      792.30     14.00 o 
  -3   8   1       90.80       84.34      2.41 o 
  -2   8   1     1385.08     1366.73     23.76 o 
  -1   8   1      161.79      163.09      3.75 o 
   0   8   1      108.92      119.02      3.39 o 
   1   8   1      102.85      118.94      3.32 o 
   2   8   1       11.78        7.57      1.23 o 
   3   8   1       15.32       17.90      2.46 o 
   4   8   1      135.35      153.39      5.12 o 
   5   8   1      177.62      165.60      3.51 o 
   6   8   1       14.30        8.39      1.47 o 
   7   8   1       22.41       19.61      1.79 o 
   8   8   1       41.67       37.55      2.36 o 
   9   8   1        0.15        0.56      2.10 o 
  -9   9   1        0.39        0.48      1.79 o 
  -8   9   1        2.98        4.01      2.05 o 
  -7   9   1       65.43       75.84      4.85 o 
  -6   9   1        9.54        9.62      2.40 o 
  -5   9   1       12.18       10.25      1.64 o 
  -4   9   1       43.90       47.44      2.61 o 
  -3   9   1       34.65       26.98      2.16 o 
  -2   9   1      196.26      170.77      4.04 o 
  -1   9   1      107.21      123.77      4.74 o 
   0   9   1     1763.42     1878.33     33.40 o 
   1   9   1      293.00      356.29      7.51 o 
   2   9   1      108.59       96.17      5.65 o 
   3   9   1       60.92       71.24      2.86 o 
   4   9   1      136.09      133.82      3.11 o 
   5   9   1      866.26      837.54     14.02 o 
   6   9   1       19.15       17.16      2.30 o 
   7   9   1       38.43       41.31      3.23 o 
   8   9   1        0.67        0.91      1.34 o 
   9   9   1        0.06        4.41      2.64 o 
  -9  10   1        0.65        0.10      2.23 o 
  -8  10   1       77.14       95.80      7.26 o 
  -7  10   1       18.96       18.98      2.48 o 
  -6  10   1       81.11       79.18      3.81 o 
  -5  10   1      973.32      955.81     16.86 o 
  -4  10   1      709.25      632.58     10.17 o 
  -3  10   1      311.75      328.12      6.31 o 
  -2  10   1      721.10      738.37     12.56 o 
  -1  10   1        7.84        5.70      1.75 o 
   0  10   1      288.30      315.59      6.68 o 
   1  10   1      100.82       99.54      3.60 o 
   2  10   1        1.79        0.35      1.17 o 
   3  10   1        8.50       11.14      2.10 o 
   4  10   1      344.00      341.39      7.29 o 
   5  10   1      189.69      198.13      5.36 o 
   6  10   1        1.62        1.89      1.58 o 
   7  10   1        0.03        0.52      1.38 o 
   8  10   1       71.66       76.81      4.78 o 
   9  10   1        0.03       -0.19      3.31 o 
  -9  11   1        5.60        5.86      6.73 o 
  -8  11   1       28.22       29.01      3.90 o 
  -7  11   1       21.26       18.19      2.66 o 
  -6  11   1       43.61       34.56      2.46 o 
  -5  11   1        0.00        1.40      1.36 o 
  -4  11   1      508.06      503.05     10.14 o 
  -3  11   1       65.50       76.68      2.95 o 
  -2  11   1      173.43      157.52      5.75 o 
  -1  11   1      150.88      151.55      4.72 o 
   0  11   1       29.18       25.61      2.97 o 
   1  11   1      104.36      104.97      4.67 o 
   2  11   1       76.17       72.92      3.77 o 
   3  11   1      788.44      788.74     12.26 o 
   4  11   1       83.95       82.88      3.29 o 
   5  11   1      242.64      244.50      6.38 o 
   6  11   1        8.58        7.46      1.80 o 
   7  11   1       87.45      102.97      4.26 o 
   8  11   1       11.07        8.59      2.85 o 
   9  11   1        3.02        4.43      4.40 o 
  -9  12   1        0.63        4.78      4.16 o 
  -8  12   1       38.66       37.68      3.85 o 
  -7  12   1        3.96        5.50      2.05 o 
  -6  12   1       21.71       19.38      2.48 o 
  -5  12   1      373.91      373.23      8.70 o 
  -4  12   1      183.83      179.84      5.79 o 
  -3  12   1        2.93        0.04      1.49 o 
  -2  12   1        0.43        1.99      1.71 o 
  -1  12   1       91.30       90.46      3.81 o 
   0  12   1        4.03        5.17      2.13 o 
   1  12   1        4.10        5.57      2.07 o 
   2  12   1        3.42        3.84      2.29 o 
   3  12   1       61.33       56.74      2.93 o 
   4  12   1      698.23      722.43     14.22 o 
   5  12   1       14.94       18.70      2.32 o 
   6  12   1       12.12        8.67      2.68 o 
   7  12   1        0.93        3.34      2.12 o 
   8  12   1        6.75        4.77      2.41 o 
  -8  13   1       17.16       18.56      3.75 o 
  -7  13   1       44.29       47.64      3.60 o 
  -6  13   1       60.30       62.01      5.07 o 
  -5  13   1        1.23        2.72      2.23 o 
  -4  13   1        5.48       10.48      2.05 o 
  -3  13   1      310.01      326.89      8.68 o 
  -2  13   1       57.18       56.04      4.13 o 
  -1  13   1       21.99       29.20      3.21 o 
   0  13   1        0.32       -2.20      2.20 o 
   1  13   1        9.26        6.99      2.10 o 
   2  13   1      512.54      467.48     10.14 o 
   3  13   1        9.01       11.29      2.35 o 
   4  13   1      660.55      663.12     14.25 o 
   5  13   1       17.08       17.05      2.76 o 
   6  13   1       41.38       40.80      3.05 o 
   7  13   1       31.91       24.29      3.20 o 
   8  13   1       56.66       71.86      5.55 o 
  -8  14   1        4.42        1.50      2.61 o 
  -7  14   1       61.40       70.50      6.12 o 
  -6  14   1       22.98       14.33      2.61 o 
  -5  14   1        3.41        4.93      2.24 o 
  -4  14   1        6.42        7.51      2.28 o 
  -3  14   1       51.95       52.76      3.99 o 
  -2  14   1      141.24      157.61      5.59 o 
  -1  14   1        4.10        6.85      2.58 o 
   0  14   1        2.90        2.37      2.25 o 
   1  14   1      164.85      149.81      6.66 o 
   2  14   1      599.06      556.45     13.31 o 
   3  14   1      229.89      242.95      6.53 o 
   4  14   1      200.87      207.46      7.26 o 
   5  14   1       91.38       97.92      4.37 o 
   6  14   1        0.09       -1.03      1.89 o 
   7  14   1       12.73        9.98      2.87 o 
   8  14   1        0.00        4.50      7.14 o 
  -7  15   1        0.02        1.62      2.17 o 
  -6  15   1        5.38        4.24      2.68 o 
  -5  15   1       72.77       76.12      4.86 o 
  -4  15   1       30.13       32.28      3.04 o 
  -3  15   1      157.59      179.98      6.48 o 
  -2  15   1       68.10       69.54      4.35 o 
  -1  15   1       29.16       37.02      3.89 o 
   0  15   1       20.51       16.16      2.94 o 
   1  15   1       41.00       37.91      4.44 o 
   2  15   1        0.05        1.78      2.66 o 
   3  15   1      145.75      154.32      6.21 o 
   4  15   1        1.08       -0.36      1.74 o 
   5  15   1       17.49       17.89      2.38 o 
   6  15   1       10.61       10.44      3.04 o 
   7  15   1        0.53        1.99      2.91 o 
  -7  16   1        6.62        3.41      2.54 o 
  -6  16   1      117.38      134.57      7.27 o 
  -5  16   1        0.93        2.40      2.60 o 
  -4  16   1       12.15       11.02      2.87 o 
  -3  16   1      268.70      266.36      8.29 o 
  -2  16   1       15.10       18.42      3.62 o 
  -1  16   1       94.53       91.00      6.30 o 
   0  16   1        0.08        1.43      2.47 o 
   1  16   1       12.80       14.82      2.99 o 
   2  16   1       14.46       11.72      3.74 o 
   3  16   1       49.77       57.08      4.76 o 
   4  16   1        6.11        3.82      2.75 o 
   5  16   1       25.49       24.48      3.69 o 
   6  16   1       83.77      108.26      6.97 o 
   7  16   1       11.68       12.45      2.86 o 
  -6  17   1       36.77       36.96      4.58 o 
  -5  17   1       21.24       25.35      4.02 o 
  -4  17   1       10.07       10.18      2.74 o 
  -3  17   1        2.86        5.50      2.54 o 
  -2  17   1       28.95       28.82      4.74 o 
  -1  17   1       10.76        8.22      3.29 o 
   0  17   1        4.60        6.40      3.63 o 
   1  17   1        6.54        1.21      2.74 o 
   2  17   1       42.80       32.77      5.91 o 
   3  17   1      241.62      233.55      7.94 o 
   4  17   1        0.21       -0.09      2.11 o 
   5  17   1       14.74       19.20      4.14 o 
   6  17   1        1.82        4.17      3.64 o 
  -5  18   1        1.41        0.38      2.42 o 
  -4  18   1        0.20       -1.75      2.38 o 
  -3  18   1        1.06        3.50      2.98 o 
  -2  18   1       39.26       37.08      6.49 o 
  -1  18   1        1.93        3.37      3.10 o 
   0  18   1        4.90        4.72      3.22 o 
   1  18   1       55.51       59.53      7.43 o 
   2  18   1        0.01       -2.20      2.20 o 
   3  18   1        7.56        9.24      2.63 o 
   4  18   1        0.34        1.45      2.14 o 
   5  18   1        1.78       -0.87      2.32 o 
  -5  19   1       42.24       60.45      6.52 o 
  -4  19   1        0.59        8.42      3.63 o 
  -3  19   1       10.46       14.18      4.10 o 
  -2  19   1       91.96       76.06     11.71 o 
  -1  19   1       40.57       45.18      5.27 o 
   0  19   1       16.54       11.83      3.79 o 
   1  19   1       43.42       38.14      5.67 o 
   2  19   1        0.26        1.97      2.91 o 
   3  19   1        0.27        6.11      2.88 o 
   4  19   1        0.12        3.60      2.33 o 
  -3  20   1        3.23        5.30      3.25 o 
  -2  20   1        6.96       13.04      2.79 o 
  -1  20   1        1.79        0.92      3.22 o 
   0  20   1        5.91        5.69      4.21 o 
   1  20   1        0.91       -0.69      2.82 o 
   2  20   1        8.75       13.70      3.91 o 
   3  20   1        7.01       24.45      5.58 o 
  -2  21   1       24.90       38.30      8.22 o 
  -1  21   1       12.79       15.22      5.28 o 
   0  21   1        3.03        2.11      3.55 o 
   1  21   1        1.41        2.03      3.56 o 
  -9   0   2        0.50       -0.71      1.94 o 
  -8   0   2       30.28       35.02      2.38 o 
  -7   0   2       62.02       60.32      8.02 o 
  -6   0   2      286.05      269.00      7.46 o 
  -5   0   2       67.35       80.34      3.19 o 
  -4   0   2        4.56        7.61      1.72 o 
  -3   0   2      973.37     1069.53     22.16 o 
  -2   0   2     1683.01     1639.83     33.58 o 
  -1   0   2      446.31      397.80     17.75 o 
   0   0   2     8623.47     8317.58    233.74 o 
   1   0   2    16406.90    16861.19    582.71 o 
   2   0   2     1880.95     1708.37     44.04 o 
   3   0   2      263.77      275.95     10.21 o 
   4   0   2     1273.82     1280.74     29.86 o 
   5   0   2       50.07       79.91      9.13 o 
   6   0   2     1065.18     1076.03     50.22 o 
   7   0   2       43.20       32.76      5.93 o 
   8   0   2        6.29       12.15      8.68 o 
   9   0   2        2.30       11.53      9.63 o 
  -9   1   2       42.76       43.69      2.38 o 
  -8   1   2        0.15        1.72      1.03 o 
  -7   1   2      147.92      149.51      3.89 o 
  -6   1   2      452.42      452.91      5.94 o 
  -5   1   2      163.94      179.06      3.99 o 
  -4   1   2     2723.23     3031.26     53.58 o 
  -3   1   2     2718.63     2847.29     56.71 o 
  -2   1   2     3998.96     3889.48    120.46 o 
  -1   1   2        0.00        1.60      1.45 o 
   0   1   2     5017.14     4802.55     95.02 o 
   1   1   2        4.51        6.77      0.93 o 
   2   1   2      322.37      341.33      5.57 o 
   3   1   2        2.45        4.47      0.63 o 
   4   1   2      130.39      145.87      4.03 o 
   5   1   2        0.35        1.94      5.55 o 
   6   1   2       13.85       15.14      3.75 o 
   7   1   2       23.68       20.66      4.41 o 
   8   1   2       11.93        9.38      4.20 o 
   9   1   2        3.28        4.52      4.39 o 
  -9   2   2        3.69        3.75      1.76 o 
  -8   2   2        1.44        0.91      1.20 o 
  -7   2   2        0.04        1.29      1.29 o 
  -6   2   2      105.27      102.40      4.10 o 
  -5   2   2        2.30        3.53      1.25 o 
  -4   2   2      189.86      187.02      2.66 o 
  -3   2   2      201.93      221.77      3.32 o 
  -2   2   2     5414.33     5324.29    130.05 o 
  -1   2   2     9467.28     9342.83    359.76 o 
   0   2   2      824.39      795.80      8.74 o 
   1   2   2     1582.98     1399.33     15.86 o 
   2   2   2      992.40      934.14     18.29 o 
   3   2   2     1190.30     1217.59     15.57 o 
   4   2   2       25.10       31.37      1.51 o 
   5   2   2      148.75      149.58      4.27 o 
   6   2   2       52.61       47.20      1.59 o 
   7   2   2        8.75        8.81      5.38 o 
   8   2   2       10.18       11.28      5.18 o 
   9   2   2       33.61       33.98      8.71 o 
  10   2   2        3.10        6.83      4.30 o 
  -9   3   2       19.88       15.92      1.99 o 
  -8   3   2        3.77        1.71      1.82 o 
  -7   3   2      684.87      682.98     15.52 o 
  -6   3   2        9.37        7.38      1.33 o 
  -5   3   2       21.96       24.05      1.41 o 
  -4   3   2      644.29      733.82     10.56 o 
  -3   3   2     1267.53     1299.68     17.95 o 
  -2   3   2      205.20      194.56      4.50 o 
  -1   3   2     2477.09     2328.54     44.96 o 
   0   3   2     1389.51     1285.02     51.41 o 
   1   3   2      237.06      231.88      3.92 o 
   2   3   2      208.90      228.14      3.60 o 
   3   3   2       45.23       55.49      1.87 o 
   4   3   2      454.55      441.59      4.82 o 
   5   3   2       52.74       70.26      2.81 o 
   6   3   2      362.40      376.21      6.08 o 
   7   3   2      388.97      388.62     12.42 o 
   8   3   2        8.40        8.29      4.12 o 
   9   3   2        1.72        7.12      4.60 o 
  10   3   2        0.00       -0.96      6.02 o 
 -10   4   2       32.68       27.95      4.04 o 
  -9   4   2        3.05        3.96      1.87 o 
  -8   4   2       47.12       52.52      2.72 o 
  -7   4   2        6.30        6.18      1.71 o 
  -6   4   2       74.25       71.06      2.86 o 
  -5   4   2       40.57       46.98      3.99 o 
  -4   4   2      919.74      946.04     14.03 o 
  -3   4   2      840.58      894.38     24.45 o 
  -2   4   2      594.28      605.44      8.36 o 
  -1   4   2     2439.28     2273.66     37.70 o 
   0   4   2     4500.07     4248.24     84.47 o 
   1   4   2      267.54      276.17      4.42 o 
   2   4   2      809.57      734.40     11.91 o 
   3   4   2      812.33      894.06      9.57 o 
   4   4   2       13.70       15.18      1.68 o 
   5   4   2      119.40      112.78      3.89 o 
   6   4   2      118.15      130.24      4.27 o 
   7   4   2        1.29        2.43      1.37 o 
   8   4   2       14.40       17.39      2.81 o 
   9   4   2       12.71        6.99      4.50 o 
  10   4   2       10.49       11.15     12.05 o 
 -10   5   2       30.16       27.70      6.51 o 
  -9   5   2        2.46        3.75      2.11 o 
  -8   5   2       20.55       22.92      2.17 o 
  -7   5   2      259.79      239.00      5.13 o 
  -6   5   2      156.80      149.26      3.98 o 
  -5   5   2      508.29      481.28      8.19 o 
  -4   5   2      407.87      444.12      7.12 o 
  -3   5   2      110.73      118.15      4.25 o 
  -2   5   2        0.76        6.24      0.98 o 
  -1   5   2      371.86      361.11      5.43 o 
   0   5   2       61.02       66.81      3.69 o 
   1   5   2     1802.54     1785.68     26.75 o 
   2   5   2      364.68      393.76      6.02 o 
   3   5   2     1051.92     1071.33     12.73 o 
   4   5   2        9.29       11.28      0.88 o 
   5   5   2       53.53       48.92      1.47 o 
   6   5   2       18.31       17.30      1.27 o 
   7   5   2      121.80      129.10      4.42 o 
   8   5   2       70.61       67.10      2.85 o 
   9   5   2        7.93       13.21     10.44 o 
  10   5   2        2.41       -4.20      8.56 o 
 -10   6   2        0.00        4.15      2.86 o 
  -9   6   2        1.93       -0.14      1.63 o 
  -8   6   2      193.46      164.45      4.53 o 
  -7   6   2      463.54      441.23      8.24 o 
  -6   6   2      107.95      108.57      3.17 o 
  -5   6   2       30.70       32.99      3.58 o 
  -4   6   2       41.39       65.04      4.38 o 
  -3   6   2        6.71        6.48      1.19 o 
  -2   6   2       31.85       31.61      2.04 o 
  -1   6   2        4.93        2.22      1.24 o 
   0   6   2      170.25      161.67      3.51 o 
   1   6   2        7.68        8.86      1.77 o 
   2   6   2        7.21        8.58      1.05 o 
   3   6   2      438.92      449.81      6.02 o 
   4   6   2      117.45      147.43      2.75 o 
   5   6   2       15.50       17.99      1.32 o 
   6   6   2       42.44       33.46      1.20 o 
   7   6   2       93.44       95.04      5.51 o 
   8   6   2       14.97       11.03      2.15 o 
   9   6   2       31.97       45.83      7.16 o 
  10   6   2       11.83       12.70      8.12 o 
 -10   7   2        3.21        2.49      3.20 o 
  -9   7   2       14.96       14.35      2.31 o 
  -8   7   2       13.78       10.61      1.99 o 
  -7   7   2      183.21      175.34      5.75 o 
  -6   7   2        0.18       -0.57      1.46 o 
  -5   7   2      472.39      447.23      7.28 o 
  -4   7   2       57.74       55.10      6.16 o 
  -3   7   2       10.90       16.52      1.91 o 
  -2   7   2        3.80        2.69      0.96 o 
  -1   7   2     1465.62     1526.98     24.18 o 
   0   7   2      427.05      459.97      7.51 o 
   1   7   2        5.25        2.15      1.41 o 
   2   7   2        0.20        1.82      1.42 o 
   3   7   2      120.34      110.11      3.97 o 
   4   7   2       37.86       27.37      1.94 o 
   5   7   2        6.02        7.51      1.26 o 
   6   7   2       17.19       17.85      1.47 o 
   7   7   2       99.32       91.03      3.65 o 
   8   7   2        5.83        8.29      2.59 o 
   9   7   2        0.93       11.25      5.00 o 
 -10   8   2       36.17       29.43      4.31 o 
  -9   8   2       21.64       21.30      2.59 o 
  -8   8   2       20.73       22.56      2.81 o 
  -7   8   2        0.36        1.06      1.47 o 
  -6   8   2        7.93        7.53      1.61 o 
  -5   8   2      998.52     1002.25     17.50 o 
  -4   8   2      584.04      580.25     10.51 o 
  -3   8   2       63.41       52.26      3.32 o 
  -2   8   2     1260.18     1220.12     20.23 o 
  -1   8   2       11.24       15.88      2.13 o 
   0   8   2       39.78       59.75      2.71 o 
   1   8   2      387.90      373.67      6.51 o 
   2   8   2       61.38       60.94      2.67 o 
   3   8   2        2.87        1.45      1.33 o 
   4   8   2      296.55      323.98      5.65 o 
   5   8   2      276.82      268.98      5.09 o 
   6   8   2       11.57       15.67      3.18 o 
   7   8   2       55.00       55.70      3.50 o 
   8   8   2        0.34        0.43      2.07 o 
   9   8   2        2.00       -3.96      4.53 o 
  -9   9   2        5.49        8.35      1.79 o 
  -8   9   2        0.11        1.31      1.50 o 
  -7   9   2       47.11       41.12      4.29 o 
  -6   9   2       78.82       78.87      3.70 o 
  -5   9   2       74.95       71.97      7.85 o 
  -4   9   2      445.03      446.75      7.86 o 
  -3   9   2       13.99       12.04      1.70 o 
  -2   9   2      129.97      173.76      5.20 o 
  -1   9   2        0.00       -1.51      1.51 o 
   0   9   2        4.41        5.86      1.66 o 
   1   9   2     1644.89     1640.76     29.78 o 
   2   9   2      100.68      116.36      4.31 o 
   3   9   2        6.05        6.60      1.69 o 
   4   9   2      127.68      131.71      3.52 o 
   5   9   2      783.72      762.96     12.10 o 
   6   9   2       36.79       42.37      2.24 o 
   7   9   2       17.22       15.63      2.55 o 
   8   9   2        8.35        9.05      3.06 o 
   9   9   2        1.06       -0.92      7.69 o 
  -9  10   2       11.36       13.84      2.90 o 
  -8  10   2        0.68        2.36      2.92 o 
  -7  10   2        7.39        7.10      2.22 o 
  -6  10   2       78.26       65.58      5.20 o 
  -5  10   2      310.11      305.93      6.75 o 
  -4  10   2      490.47      481.41      8.58 o 
  -3  10   2       25.86       34.88      2.04 o 
  -2  10   2      609.74      578.59     10.41 o 
  -1  10   2       41.20       55.59      3.59 o 
   0  10   2      124.49      130.58      4.56 o 
   1  10   2      236.58      238.75      5.62 o 
   2  10   2       38.63       38.22      4.89 o 
   3  10   2        5.27        4.34      1.82 o 
   4  10   2       28.68       29.69      2.99 o 
   5  10   2       41.94       47.92      2.84 o 
   6  10   2      118.30      108.86      4.17 o 
   7  10   2       12.17       12.21      1.75 o 
   8  10   2        5.82       10.20      3.71 o 
   9  10   2        9.59       27.33      8.48 o 
  -9  11   2        0.00        1.91      2.41 o 
  -8  11   2       63.21       75.05      5.16 o 
  -7  11   2       31.20       26.05      3.48 o 
  -6  11   2       99.37       97.95      4.80 o 
  -5  11   2      162.24      154.59      4.42 o 
  -4  11   2       51.71       44.75      2.96 o 
  -3  11   2      452.96      449.63      7.71 o 
  -2  11   2      198.46      182.40      5.09 o 
  -1  11   2       52.54       64.23      3.44 o 
   0  11   2        0.08        4.22      1.95 o 
   1  11   2        0.05       -1.15      1.61 o 
   2  11   2       45.71       42.95      3.31 o 
   3  11   2        4.40        3.60      1.76 o 
   4  11   2       17.77       20.44      2.54 o 
   5  11   2       12.43       11.13      2.52 o 
   6  11   2      223.47      240.04      5.81 o 
   7  11   2        0.26        1.18      1.67 o 
   8  11   2        0.53        4.26      2.94 o 
  -9  12   2        0.72        2.81      2.43 o 
  -8  12   2        2.05        0.77      3.05 o 
  -7  12   2        4.17        1.52      2.60 o 
  -6  12   2       13.83       15.17      2.76 o 
  -5  12   2      161.14      163.87      4.91 o 
  -4  12   2      481.83      461.14      8.10 o 
  -3  12   2       83.55       75.95      3.18 o 
  -2  12   2       49.82       47.73      3.14 o 
  -1  12   2       83.15       90.51      4.32 o 
   0  12   2        5.16        4.04      2.12 o 
   1  12   2        0.85        0.13      1.69 o 
   2  12   2        2.41        4.87      1.63 o 
   3  12   2      540.12      531.22     10.46 o 
   4  12   2      303.22      307.09      8.75 o 
   5  12   2       75.87       88.42      4.80 o 
   6  12   2       39.53       45.90      4.56 o 
   7  12   2       10.52       12.37      1.88 o 
   8  12   2        2.27        8.98      5.00 o 
  -8  13   2        7.96        7.53      3.25 o 
  -7  13   2       38.50       41.87      4.62 o 
  -6  13   2       16.55       11.64      2.55 o 
  -5  13   2      364.26      355.71      9.34 o 
  -4  13   2       35.80       36.51      3.12 o 
  -3  13   2      138.49      152.32      4.51 o 
  -2  13   2      498.56      488.22     10.81 o 
  -1  13   2        5.65        6.91      2.44 o 
   0  13   2       55.71       59.74      3.92 o 
   1  13   2        0.60       -2.49      2.49 o 
   2  13   2      621.09      629.01     12.14 o 
   3  13   2       10.44        8.61      2.39 o 
   4  13   2       89.01      100.94      5.56 o 
   5  13   2       15.16       14.92      2.39 o 
   6  13   2       21.16       23.95      3.13 o 
   7  13   2        9.19        3.47      2.07 o 
   8  13   2        6.42        4.92      4.63 o 
  -8  14   2        0.44        4.93      3.15 o 
  -7  14   2        6.20        8.44      3.08 o 
  -6  14   2       78.12       53.00      6.07 o 
  -5  14   2       16.71       15.93      2.73 o 
  -4  14   2        6.20        9.19      2.25 o 
  -3  14   2      135.70      135.77      4.56 o 
  -2  14   2      204.71      189.83      6.20 o 
  -1  14   2        2.90        3.25      2.37 o 
   0  14   2        7.80        8.59      2.59 o 
   1  14   2       61.22       70.24      5.93 o 
   2  14   2       14.27       13.84      3.90 o 
   3  14   2      184.60      197.43      6.40 o 
   4  14   2      456.71      475.35     10.13 o 
   5  14   2        5.95        5.18      2.18 o 
   6  14   2       22.80       39.84      7.17 o 
   7  14   2       12.44        8.80      2.37 o 
  -7  15   2        0.20        2.14      2.41 o 
  -6  15   2       50.88       45.26      5.13 o 
  -5  15   2        0.05       -0.48      1.96 o 
  -4  15   2       20.55       19.43      3.02 o 
  -3  15   2        7.74        7.39      2.22 o 
  -2  15   2      204.93      187.59      6.65 o 
  -1  15   2       48.75       41.66      6.58 o 
   0  15   2        0.07       -1.33      2.87 o 
   1  15   2       10.46       13.51      3.03 o 
   2  15   2       28.13       18.03      4.90 o 
   3  15   2       21.05       24.76      4.33 o 
   4  15   2        0.22       -0.37      1.68 o 
   5  15   2       65.97       71.12      4.95 o 
   6  15   2        0.34       -1.46      2.16 o 
   7  15   2        0.37        3.11      2.21 o 
  -7  16   2        3.56        6.22      4.95 o 
  -6  16   2        5.02        3.74      2.36 o 
  -5  16   2       86.29       93.20      4.69 o 
  -4  16   2        6.19        3.60      2.25 o 
  -3  16   2       29.36       28.47      3.12 o 
  -2  16   2      202.92      194.15      7.32 o 
  -1  16   2      106.00       96.48      5.79 o 
   0  16   2       11.97        8.25      2.99 o 
   1  16   2        1.26       -1.82      2.59 o 
   2  16   2      304.56      296.91     10.57 o 
   3  16   2       18.34       19.47      2.87 o 
   4  16   2       76.92       75.14      4.59 o 
   5  16   2       19.95       17.39      4.77 o 
   6  16   2       12.03       12.49      3.02 o 
  -6  17   2       17.41       21.20      3.88 o 
  -5  17   2       20.20       27.96      3.78 o 
  -4  17   2       16.02       19.83      3.20 o 
  -3  17   2        1.23        4.63      2.40 o 
  -2  17   2        1.95        0.96      2.72 o 
  -1  17   2       40.85       36.72      5.14 o 
   0  17   2       73.77       69.52      5.34 o 
   1  17   2       44.01       42.68      5.05 o 
   2  17   2        0.61        1.28      2.23 o 
   3  17   2        5.13        7.63      2.87 o 
   4  17   2        5.93        7.42      2.86 o 
   5  17   2        0.43        2.44      2.89 o 
   6  17   2        7.44       11.75      2.65 o 
  -5  18   2       39.23       46.93      5.34 o 
  -4  18   2        7.36        7.82      2.86 o 
  -3  18   2        2.32        6.18      2.89 o 
  -2  18   2       26.64       21.38      4.29 o 
  -1  18   2       15.75       12.20      3.71 o 
   0  18   2       10.10       11.36      3.65 o 
   1  18   2        1.12        0.47      2.73 o 
   2  18   2        0.32        3.02      2.48 o 
   3  18   2        9.13       13.27      3.90 o 
   4  18   2        0.40        8.17      2.93 o 
   5  18   2       46.30       56.16      9.47 o 
  -5  19   2        0.70       -2.10      4.35 o 
  -4  19   2        5.08        7.90      3.11 o 
  -3  19   2       24.38       28.79      3.77 o 
  -2  19   2        1.37        2.91      2.53 o 
  -1  19   2        3.07        8.56      3.69 o 
   0  19   2       16.45       14.59      4.68 o 
   1  19   2        4.39        2.30      3.15 o 
   2  19   2       52.66       43.98      4.29 o 
   3  19   2        0.70        2.26      2.93 o 
   4  19   2        4.92        6.35      2.84 o 
  -3  20   2        0.12        3.97      2.91 o 
  -2  20   2        2.16        2.11      2.82 o 
  -1  20   2        0.19        2.12      3.05 o 
   0  20   2        0.11       -3.25      3.46 o 
   1  20   2       47.71       76.68     12.81 o 
   2  20   2        2.51        0.22      2.39 o 
   3  20   2       24.41       25.44      4.87 o 
  -1  21   2        0.12       -0.50      3.33 o 
   0  21   2        5.29        7.08      4.13 o 
   1  21   2       66.44       84.93      9.81 o 
 -10   1   3       16.18       13.01      2.54 o 
  -9   1   3       34.14       33.53      2.61 o 
  -8   1   3       12.58       15.60      2.19 o 
  -7   1   3      107.36       97.67      6.18 o 
  -6   1   3        0.08        1.45      1.26 o 
  -5   1   3       62.97       70.49      1.99 o 
  -4   1   3      132.27      125.65      4.41 o 
  -3   1   3     2430.66     2593.03     53.75 o 
  -2   1   3      400.76      375.72     20.66 o 
  -1   1   3     3620.51     3311.91     72.64 o 
   0   1   3     5761.23     5592.97     98.36 o 
   1   1   3     4549.13     4300.14     98.70 o 
   2   1   3      488.37      481.99      6.66 o 
   3   1   3      330.14      339.17      7.04 o 
   4   1   3      109.57      126.10      7.87 o 
   5   1   3      579.32      545.70     13.60 o 
   6   1   3      368.78      380.25     16.86 o 
   7   1   3      260.64      261.01     12.42 o 
   8   1   3       22.89       33.53      8.12 o 
   9   1   3       47.13       40.80      9.58 o 
  10   1   3        1.34        0.07      5.03 o 
 -10   2   3        1.49        0.56      1.93 o 
  -9   2   3       79.41       71.33      4.70 o 
  -8   2   3       48.54       46.11      3.62 o 
  -7   2   3       13.13       18.10      3.61 o 
  -6   2   3       69.93       74.37      2.62 o 
  -5   2   3      213.69      232.33      5.39 o 
  -4   2   3     1179.75     1228.43     19.85 o 
  -3   2   3      500.61      543.07      9.60 o 
  -2   2   3     1353.10     1369.58     25.56 o 
  -1   2   3     1069.77     1035.32     33.38 o 
   0   2   3    30937.76    31134.50   1476.09 o 
   1   2   3       81.01       94.16      2.07 o 
   2   2   3      509.68      497.11      4.92 o 
   3   2   3      958.43      930.19     12.55 o 
   4   2   3      552.02      581.43     13.09 o 
   5   2   3      319.46      311.48     16.00 o 
   6   2   3      149.21      150.21      9.00 o 
   7   2   3        0.03       -0.28      3.16 o 
   8   2   3        2.00        4.65      6.93 o 
   9   2   3        0.56        3.22      4.63 o 
  10   2   3        1.94        1.98      9.50 o 
 -10   3   3       40.88       43.98      4.92 o 
  -9   3   3        1.24       -0.46      1.44 o 
  -8   3   3       76.90       87.91      5.13 o 
  -7   3   3      986.18      948.27     14.34 o 
  -6   3   3       36.20       40.78      2.47 o 
  -5   3   3       28.47       39.35      2.56 o 
  -4   3   3      550.87      603.88      8.39 o 
  -3   3   3      706.14      775.42     17.61 o 
  -2   3   3       29.31       28.88      3.65 o 
  -1   3   3      100.56      106.01      3.00 o 
   0   3   3     6527.87     5600.29    227.28 o 
   1   3   3       47.82       52.95      1.52 o 
   2   3   3      100.59       90.46      2.00 o 
   3   3   3     1524.17     1579.88     25.73 o 
   4   3   3        3.67        5.51      1.04 o 
   5   3   3       39.55       43.67      1.66 o 
   6   3   3       14.65       12.03      1.58 o 
   7   3   3       51.75       56.49      6.31 o 
   8   3   3       51.05       62.29      9.93 o 
   9   3   3       25.34       26.86      5.21 o 
  10   3   3        2.52        3.17      8.01 o 
 -10   4   3        1.50       -0.74      3.09 o 
  -9   4   3        6.61        3.84      1.67 o 
  -8   4   3      173.99      156.31      5.22 o 
  -7   4   3       35.61       46.50      3.94 o 
  -6   4   3       50.31       50.03      2.90 o 
  -5   4   3       39.67       39.16      2.54 o 
  -4   4   3       83.32       83.18      3.02 o 
  -3   4   3      282.24      314.14      6.65 o 
  -2   4   3       10.78        8.33      1.44 o 
  -1   4   3       85.05       90.79      5.93 o 
   0   4   3      191.91      153.06      3.35 o 
   1   4   3     1311.85     1183.38     14.23 o 
   2   4   3     1921.89     2071.71     26.63 o 
   3   4   3      347.27      304.46     10.55 o 
   4   4   3       87.77      110.46      2.69 o 
   5   4   3       97.56       97.76      4.25 o 
   6   4   3        2.64        3.70      1.72 o 
   7   4   3        3.73        2.07      1.02 o 
   8   4   3       89.50       89.78      8.26 o 
   9   4   3        4.19        4.18      6.42 o 
  10   4   3       18.88       17.37      6.61 o 
 -10   5   3        1.63        1.49      2.22 o 
  -9   5   3        3.10        4.52      1.69 o 
  -8   5   3       34.61       32.46      3.59 o 
  -7   5   3       87.00      104.64      4.10 o 
  -6   5   3      153.18      134.33      3.43 o 
  -5   5   3       12.72       10.10      1.93 o 
  -4   5   3      402.61      404.24      9.70 o 
  -3   5   3       15.75       13.16      3.74 o 
  -2   5   3      400.69      416.82      8.41 o 
  -1   5   3       64.72       64.51      2.59 o 
   0   5   3       65.47       68.03      2.24 o 
   1   5   3      649.38      643.68      9.57 o 
   2   5   3       53.50       57.73      1.52 o 
   3   5   3       15.71        9.51      1.06 o 
   4   5   3       22.66       23.84      1.22 o 
   5   5   3       41.25       44.60      2.50 o 
   6   5   3      148.07      150.15      3.98 o 
   7   5   3        2.27        3.50      1.97 o 
   8   5   3      140.75      132.39      5.61 o 
   9   5   3        7.01        6.89      5.45 o 
 -10   6   3       17.28        9.23      3.62 o 
  -9   6   3        7.65       10.00      2.40 o 
  -8   6   3       48.79       42.47      2.82 o 
  -7   6   3        5.69       10.90      2.32 o 
  -6   6   3      304.96      296.27      5.52 o 
  -5   6   3       64.53       66.62      2.80 o 
  -4   6   3      143.49      158.60      4.28 o 
  -3   6   3     4083.76     4112.24    104.43 o 
  -2   6   3      138.50      130.53      3.58 o 
  -1   6   3       97.40       79.84      6.25 o 
   0   6   3       21.65       22.57      2.01 o 
   1   6   3      364.86      366.37      6.22 o 
   2   6   3     1471.06     1473.74     21.26 o 
   3   6   3        4.05        7.10      1.12 o 
   4   6   3        9.98        8.93      1.10 o 
   5   6   3       76.45       73.99      2.16 o 
   6   6   3      116.64      118.37      4.52 o 
   7   6   3       11.38       14.62      2.31 o 
   8   6   3        0.01       -2.06      2.06 o 
   9   6   3       39.95       60.10     15.14 o 
 -10   7   3        3.18        2.92      2.54 o 
  -9   7   3        2.37        2.50      1.88 o 
  -8   7   3       16.91       13.41      1.90 o 
  -7   7   3       37.47       38.82      2.24 o 
  -6   7   3       32.96       37.55      3.12 o 
  -5   7   3       45.64       41.17      3.26 o 
  -4   7   3        0.00        0.72      1.71 o 
  -3   7   3       13.53        7.71      1.87 o 
  -2   7   3      578.40      572.62     12.58 o 
  -1   7   3     1686.54     1714.87     29.31 o 
   0   7   3      157.55      168.91      3.58 o 
   1   7   3       20.23       21.62      2.34 o 
   2   7   3        0.01       -0.12      0.87 o 
   3   7   3       38.46       38.68      2.33 o 
   4   7   3       23.34       25.21      1.33 o 
   5   7   3        0.00       -0.15      0.86 o 
   6   7   3       14.70       18.77      1.12 o 
   7   7   3       25.23       27.24      3.68 o 
   8   7   3       20.73       15.63      2.86 o 
   9   7   3        2.38       -2.05      6.19 o 
 -10   8   3       15.18       11.00      4.09 o 
  -9   8   3        1.45        2.80      1.81 o 
  -8   8   3        3.24        3.02      2.19 o 
  -7   8   3       14.85       16.12      2.87 o 
  -6   8   3       93.05       94.66      5.47 o 
  -5   8   3      343.11      316.00      7.13 o 
  -4   8   3      277.88      248.41      4.94 o 
  -3   8   3        5.96        7.29      1.27 o 
  -2   8   3       22.77       26.88      1.25 o 
  -1   8   3      152.47      148.97      4.00 o 
   0   8   3      185.78      186.96      4.35 o 
   1   8   3       38.10       41.01      1.97 o 
   2   8   3      366.73      379.45      6.62 o 
   3   8   3       10.87       17.79      1.64 o 
   4   8   3      118.09      133.43      3.96 o 
   5   8   3      335.61      330.53      6.13 o 
   6   8   3        0.57        0.13      0.83 o 
   7   8   3       21.01       21.52      1.68 o 
   8   8   3       34.41       38.50      6.24 o 
   9   8   3        0.00        6.78      4.42 o 
  -9   9   3       20.78       21.55      2.84 o 
  -8   9   3        0.12        1.72      1.53 o 
  -7   9   3       42.66       38.03      4.53 o 
  -6   9   3        0.55        0.14      1.49 o 
  -5   9   3       10.88       17.49      2.62 o 
  -4   9   3      187.91      173.54      4.06 o 
  -3   9   3        7.72        4.88      1.11 o 
  -2   9   3       18.25       18.83      2.22 o 
  -1   9   3      168.21      172.12      4.65 o 
   0   9   3        3.13        8.60      2.00 o 
   1   9   3      943.30      948.75     15.13 o 
   2   9   3       22.42       13.70      1.81 o 
   3   9   3        6.37        7.17      1.76 o 
   4   9   3        3.44        6.08      1.63 o 
   5   9   3      108.26      106.37      3.21 o 
   6   9   3       22.93       36.14      2.38 o 
   7   9   3       79.08       86.16      3.62 o 
   8   9   3       17.74       18.33      3.56 o 
   9   9   3       32.36       49.40     17.38 o 
  -9  10   3        1.83        1.72      2.18 o 
  -8  10   3        0.02        0.91      2.95 o 
  -7  10   3        3.44        0.49      1.65 o 
  -6  10   3        3.89        1.82      3.03 o 
  -5  10   3        4.69        5.79      1.95 o 
  -4  10   3     1114.40     1044.44     21.42 o 
  -3  10   3        2.90        0.80      1.06 o 
  -2  10   3       66.47       65.05      3.81 o 
  -1  10   3      545.46      529.70     10.48 o 
   0  10   3       79.78       68.02      3.23 o 
   1  10   3       10.00        8.44      2.18 o 
   2  10   3        0.20        1.16      1.37 o 
   3  10   3      153.00      160.43      4.39 o 
   4  10   3        1.03        1.90      1.52 o 
   5  10   3        2.00        1.57      1.45 o 
   6  10   3        0.66        1.39      1.40 o 
   7  10   3        6.14        5.22      1.57 o 
   8  10   3        4.50        7.04      2.75 o 
   9  10   3        8.97        8.83      6.17 o 
  -9  11   3        9.85       12.79      3.67 o 
  -8  11   3      134.50      169.47      6.65 o 
  -7  11   3       15.47       16.20      4.34 o 
  -6  11   3        0.28        2.69      3.31 o 
  -5  11   3        1.97        3.93      1.89 o 
  -4  11   3      390.77      374.03     13.49 o 
  -3  11   3       34.55       42.26      2.18 o 
  -2  11   3       23.39       28.25      2.61 o 
  -1  11   3       87.22       83.49      4.06 o 
   0  11   3       74.60       71.53      3.61 o 
   1  11   3       75.56       77.52      4.05 o 
   2  11   3        3.22       -0.20      1.57 o 
   3  11   3       12.14       10.35      1.62 o 
   4  11   3       47.03       49.24      3.55 o 
   5  11   3       52.79       48.85      3.53 o 
   6  11   3       66.99       63.37      2.90 o 
   7  11   3       52.21       58.62      2.86 o 
   8  11   3        3.48        4.53      2.96 o 
  -9  12   3        0.50        6.84      3.41 o 
  -8  12   3       33.11       23.74      5.11 o 
  -7  12   3       15.82       13.02      3.02 o 
  -6  12   3        5.33        7.04      2.68 o 
  -5  12   3        6.17        4.01      1.58 o 
  -4  12   3        1.38        0.76      1.52 o 
  -3  12   3       79.38       77.42      2.93 o 
  -2  12   3      229.34      209.99      6.00 o 
  -1  12   3      122.08      117.52      5.07 o 
   0  12   3      166.53      181.29      5.82 o 
   1  12   3      238.82      230.93      7.42 o 
   2  12   3      245.12      256.85      6.77 o 
   3  12   3      293.96      297.72      6.10 o 
   4  12   3        0.00        3.05      2.35 o 
   5  12   3      158.38      165.70      6.00 o 
   6  12   3        1.20        2.19      1.39 o 
   7  12   3        2.24        1.29      2.03 o 
   8  12   3       12.64        7.69      3.60 o 
  -8  13   3        0.67        1.99      2.49 o 
  -7  13   3       14.10        6.98      3.34 o 
  -6  13   3       91.79       86.85      5.15 o 
  -5  13   3       87.49       83.68      8.62 o 
  -4  13   3      315.47      266.25     12.13 o 
  -3  13   3       65.30       62.89      3.06 o 
  -2  13   3      115.31      112.73      4.79 o 
  -1  13   3        0.69        0.81      2.08 o 
   0  13   3       47.04       51.21      3.90 o 
   1  13   3       59.72       66.67      4.56 o 
   2  13   3       79.95       72.65      7.40 o 
   3  13   3      483.83      494.85     10.75 o 
   4  13   3       49.68       48.03      3.29 o 
   5  13   3        4.31        5.35      1.96 o 
   6  13   3        0.88        0.76      1.61 o 
   7  13   3       12.98       22.74      3.80 o 
   8  13   3        0.15        3.82      2.50 o 
  -8  14   3        0.17       -0.77      3.74 o 
  -7  14   3       22.44       21.27      4.55 o 
  -6  14   3      149.23      147.33     10.71 o 
  -5  14   3       36.17       34.10      2.76 o 
  -4  14   3       34.96       34.66      2.85 o 
  -3  14   3       44.77       42.05      3.13 o 
  -2  14   3        1.58       -2.16      2.16 o 
  -1  14   3       28.87       44.26      4.92 o 
   0  14   3       98.26       92.84      4.86 o 
   1  14   3        0.03       -0.07      2.06 o 
   2  14   3      474.72      445.08     14.07 o 
   3  14   3      411.04      406.78     10.84 o 
   4  14   3        6.80        9.48      2.29 o 
   5  14   3       35.05       37.34      3.34 o 
   6  14   3       17.49       18.22      2.84 o 
   7  14   3        4.49        2.90      3.24 o 
  -7  15   3        6.77        5.62      3.51 o 
  -6  15   3      118.97      100.54      7.79 o 
  -5  15   3        2.35        2.92      2.79 o 
  -4  15   3        3.12       -0.37      1.76 o 
  -3  15   3       26.05       15.43      2.66 o 
  -2  15   3        2.97        1.48      2.24 o 
  -1  15   3       54.70       52.13      7.85 o 
   0  15   3        4.33        2.64      2.45 o 
   1  15   3        5.76        9.94      2.64 o 
   2  15   3       15.23       14.42      2.89 o 
   3  15   3      184.62      203.63      6.78 o 
   4  15   3       16.04       16.58      2.72 o 
   5  15   3        0.20       -1.97      2.50 o 
   6  15   3        0.23        7.01      4.23 o 
   7  15   3        3.70       12.76      4.26 o 
  -7  16   3       16.91       15.12      3.99 o 
  -6  16   3       10.32       11.61      4.57 o 
  -5  16   3       12.29        8.51      2.30 o 
  -4  16   3        0.32        3.74      2.19 o 
  -3  16   3        3.60        5.06      2.43 o 
  -2  16   3       63.65       69.39      4.68 o 
  -1  16   3       34.21       25.62      3.94 o 
   0  16   3       21.51       21.23      3.62 o 
   1  16   3      124.78      120.93      5.54 o 
   2  16   3        3.73        3.94      2.56 o 
   3  16   3      311.54      291.83      8.81 o 
   4  16   3        1.97        1.16      2.26 o 
   5  16   3        9.58       12.68      3.12 o 
   6  16   3       12.31       14.53      5.19 o 
  -6  17   3       19.15       16.54      4.83 o 
  -5  17   3        3.51        9.24      3.68 o 
  -4  17   3      110.11      108.79      5.19 o 
  -3  17   3       22.33       27.69      3.55 o 
  -2  17   3       60.28       53.65      4.66 o 
  -1  17   3        3.12        7.22      3.78 o 
   0  17   3        0.34       -0.07      2.55 o 
   1  17   3       10.77       12.68      3.13 o 
   2  17   3        7.76        5.84      2.90 o 
   3  17   3        4.79        4.65      3.58 o 
   4  17   3        3.77        0.81      2.64 o 
   5  17   3        1.24        1.94      2.57 o 
  -5  18   3        5.78        2.47      3.44 o 
  -4  18   3        0.02        1.08      3.49 o 
  -3  18   3       26.11       21.47      3.64 o 
  -2  18   3       11.19        4.33      3.15 o 
  -1  18   3        1.05        0.83      3.43 o 
   0  18   3       30.90       40.78      6.79 o 
   1  18   3        4.28        4.89      3.22 o 
   2  18   3       20.35       28.37      3.35 o 
   3  18   3       13.72       20.69      3.67 o 
   4  18   3        8.71        5.55      2.64 o 
   5  18   3        2.78        7.63      3.22 o 
  -4  19   3        1.60        0.14      4.37 o 
  -3  19   3       36.79       39.80      5.42 o 
  -2  19   3       12.68        7.18      3.70 o 
  -1  19   3      128.09      140.72      8.13 o 
   0  19   3        1.76        1.45      3.43 o 
   1  19   3        2.16        2.35      3.72 o 
   2  19   3        0.44        2.49      2.49 o 
   3  19   3       31.96       30.07      4.47 o 
   4  19   3        2.26        2.99      2.42 o 
  -3  20   3        0.60        0.20      2.94 o 
  -2  20   3        0.21        1.19      2.30 o 
  -1  20   3        5.16        3.72      3.54 o 
   0  20   3       15.96       12.42      4.33 o 
   1  20   3       17.88       26.06      5.80 o 
   2  20   3        7.36        6.21      4.03 o 
   0  21   3       23.10       21.74      7.99 o 
 -10   0   4       43.93       60.80     15.59 o 
  -9   0   4        2.81        0.85      5.21 o 
  -8   0   4        0.90        0.82      2.09 o 
  -7   0   4       17.71       33.84      6.86 o 
  -6   0   4      227.23      229.98     12.80 o 
  -5   0   4     1214.14     1264.22     45.46 o 
  -4   0   4       34.62       46.55      2.55 o 
  -3   0   4      472.28      531.38     10.25 o 
  -2   0   4      188.00      180.98      6.91 o 
  -1   0   4       15.16       18.68      3.37 o 
   0   0   4     4670.96     4692.31    112.38 o 
   1   0   4     1936.92     1837.13     45.60 o 
   2   0   4      135.53      142.88      2.63 o 
   3   0   4       13.69       12.04      3.66 o 
   4   0   4       60.90       60.68      6.93 o 
   5   0   4       32.81       41.14      3.66 o 
   6   0   4      143.17      138.46     10.09 o 
   7   0   4      579.44      551.40     37.22 o 
   9   0   4       18.83       23.91     12.53 o 
  10   0   4        4.94        7.59      6.95 o 
 -10   1   4       11.59       15.60      2.25 o 
  -9   1   4        0.11        0.03      1.59 o 
  -8   1   4        0.01        0.14      1.17 o 
  -7   1   4       45.62       48.25      8.62 o 
  -6   1   4      101.81       99.14      3.68 o 
  -5   1   4      174.14      190.04     12.15 o 
  -4   1   4     1794.92     1995.21     41.99 o 
  -3   1   4      861.86      909.79     17.91 o 
  -2   1   4      416.57      402.07      7.80 o 
  -1   1   4      249.14      226.58      3.87 o 
   0   1   4     1199.94     1159.74     13.91 o 
   1   1   4     1358.02     1249.86     18.08 o 
   2   1   4      427.40      430.09      4.82 o 
   3   1   4        1.73        7.03      0.67 o 
   4   1   4      784.99      733.92     20.30 o 
   5   1   4       59.44       58.72      6.32 o 
   6   1   4       22.41       23.34      4.10 o 
   7   1   4       76.58       84.70     17.79 o 
   8   1   4        6.49       11.89      4.17 o 
   9   1   4        2.63        3.07      5.79 o 
  10   1   4        3.43       -1.68      7.07 o 
 -10   2   4        4.67        4.62      1.76 o 
  -9   2   4        6.41        4.80      1.87 o 
  -8   2   4        5.56        4.80      1.50 o 
  -7   2   4      147.44      135.24      4.27 o 
  -6   2   4       10.39        9.97      2.25 o 
  -5   2   4       61.06       68.95      3.61 o 
  -4   2   4      750.80      796.30     13.93 o 
  -3   2   4      267.73      306.17      5.30 o 
  -2   2   4       41.38       43.30      2.53 o 
  -1   2   4     2194.42     2081.90     31.86 o 
   0   2   4      416.06      383.82      8.53 o 
   1   2   4       26.80       24.59      1.53 o 
   2   2   4      235.79      205.86      2.51 o 
   3   2   4      454.67      452.47      4.04 o 
   4   2   4       12.40       17.22      1.25 o 
   5   2   4        7.01        7.61      3.70 o 
   6   2   4      117.57      117.86     11.41 o 
   7   2   4      108.34      109.62      8.71 o 
   8   2   4        5.09       -1.08      5.50 o 
   9   2   4       17.10       25.52      6.59 o 
 -10   3   4       13.77       13.82      4.40 o 
  -9   3   4       13.72       14.00      2.06 o 
  -8   3   4        2.46        1.69      1.85 o 
  -7   3   4      475.04      495.40     11.60 o 
  -6   3   4      273.23      272.09      5.89 o 
  -5   3   4      255.37      262.30      4.86 o 
  -4   3   4      380.63      419.52      7.14 o 
  -3   3   4      160.89      159.66      4.50 o 
  -2   3   4        0.07        0.20      0.67 o 
  -1   3   4      493.23      459.28      7.77 o 
   0   3   4       90.51       76.52      4.06 o 
   1   3   4      450.28      436.86      6.29 o 
   2   3   4      932.54      949.01     10.58 o 
   3   3   4      310.65      310.67      3.55 o 
   4   3   4        0.03       -0.52      0.89 o 
   5   3   4       13.05       14.63      1.48 o 
   6   3   4        0.47       -1.78      2.45 o 
   7   3   4       67.45       72.29      5.66 o 
   8   3   4        6.41        6.77      3.94 o 
   9   3   4       23.33       21.51      8.92 o 
 -10   4   4        6.02        4.85      3.11 o 
  -9   4   4       34.48       34.17      3.83 o 
  -8   4   4      112.55       99.83      4.69 o 
  -7   4   4        0.12       -1.44      1.77 o 
  -6   4   4      148.87      147.82      6.76 o 
  -5   4   4       30.08       30.87      1.87 o 
  -4   4   4       23.64       27.77      1.66 o 
  -3   4   4      374.20      440.23     18.05 o 
  -2   4   4     1434.74     1534.70     29.74 o 
  -1   4   4       85.04      102.15      2.64 o 
   0   4   4      171.24      194.60      3.56 o 
   1   4   4      127.90      136.00      6.02 o 
   2   4   4      351.76      321.95      4.72 o 
   3   4   4       91.32      121.14      3.72 o 
   4   4   4       18.35       23.62      1.40 o 
   5   4   4       55.82       56.70      2.42 o 
   6   4   4        0.77       -0.44      1.30 o 
   7   4   4       21.59       23.62      3.92 o 
   8   4   4       15.05       15.08      5.50 o 
   9   4   4        0.19       -0.29      3.43 o 
 -10   5   4       19.40       15.53      2.48 o 
  -9   5   4        3.47        4.65      2.22 o 
  -8   5   4        0.53       -1.35      1.75 o 
  -7   5   4        1.51        2.47      1.70 o 
  -6   5   4        0.02       -0.73      1.39 o 
  -5   5   4      140.66      148.00      4.06 o 
  -4   5   4       44.80       46.00      3.67 o 
  -3   5   4      140.90      117.49      5.35 o 
  -2   5   4      233.86      257.60      6.48 o 
  -1   5   4      102.84       96.11      4.39 o 
   0   5   4      133.83      112.93      4.57 o 
   1   5   4       65.74       62.33      2.11 o 
   2   5   4       37.94       53.57      1.91 o 
   3   5   4      341.53      331.40     10.18 o 
   4   5   4      388.53      442.69      9.14 o 
   5   5   4       10.60        9.21      2.02 o 
   6   5   4        4.31        3.57      1.39 o 
   7   5   4       10.37        9.61      2.06 o 
   8   5   4       61.40       66.23      9.48 o 
   9   5   4        4.36        6.29      7.45 o 
 -10   6   4        0.02       -0.51      2.42 o 
  -9   6   4        0.12        0.44      1.73 o 
  -8   6   4       39.14       43.64      3.19 o 
  -7   6   4      349.55      326.98      7.15 o 
  -6   6   4       84.99       85.20      3.59 o 
  -5   6   4       41.58       45.13      4.82 o 
  -4   6   4       59.54       57.47      5.65 o 
  -3   6   4       58.73       68.61      4.60 o 
  -2   6   4      229.05      220.81      6.19 o 
  -1   6   4      769.78      702.50     33.85 o 
   0   6   4        0.05        0.20      0.79 o 
   1   6   4      840.53      813.50     11.29 o 
   2   6   4     1102.17     1195.11     16.12 o 
   3   6   4        1.21        3.32      0.91 o 
   4   6   4      212.45      235.55      4.62 o 
   5   6   4        0.16        0.23      0.99 o 
   6   6   4       67.33       59.06      2.92 o 
   7   6   4       45.16       47.93      3.65 o 
   8   6   4       12.68       16.64      3.65 o 
   9   6   4        1.43       -1.53      4.69 o 
 -10   7   4        3.41        1.54      2.24 o 
  -9   7   4       35.09       35.49      2.80 o 
  -8   7   4       55.36       55.03      4.00 o 
  -7   7   4      344.03      324.02      8.09 o 
  -6   7   4       15.15       14.01      2.42 o 
  -5   7   4       29.45       30.33      3.32 o 
  -4   7   4       17.55       17.65      2.77 o 
  -3   7   4        1.10        0.69      1.80 o 
  -2   7   4       18.95       22.34      2.25 o 
  -1   7   4       34.10       30.25      1.66 o 
   0   7   4      516.13      538.10      6.75 o 
   1   7   4      733.24      675.02     11.34 o 
   2   7   4       16.79       16.81      1.50 o 
   3   7   4      249.23      266.94      5.02 o 
   4   7   4      122.16      125.57      3.19 o 
   5   7   4       58.61       67.46      2.59 o 
   6   7   4       48.65       48.31      2.86 o 
   7   7   4        9.76        9.78      1.59 o 
   8   7   4        3.85        2.47      4.92 o 
   9   7   4       12.68       18.28      6.79 o 
 -10   8   4        1.98       11.19      4.05 o 
  -9   8   4        3.69        3.21      2.18 o 
  -8   8   4       16.97       12.58      2.54 o 
  -7   8   4      206.71      199.70      4.65 o 
  -6   8   4      142.19      129.50      5.95 o 
  -5   8   4      484.82      491.76     12.69 o 
  -4   8   4      894.75      842.60     19.34 o 
  -3   8   4      132.32      135.58      6.68 o 
  -2   8   4       57.90       62.70      5.95 o 
  -1   8   4       27.22       33.51      2.12 o 
   0   8   4       85.17       79.84      3.40 o 
   1   8   4      127.53      121.50      3.10 o 
   2   8   4      665.06      715.20      9.78 o 
   3   8   4      188.65      197.68      4.64 o 
   4   8   4        5.16        4.59      1.29 o 
   5   8   4       69.99       75.60      2.86 o 
   6   8   4       38.76       41.72      2.16 o 
   7   8   4        9.80       12.30      2.45 o 
   8   8   4        1.39        1.51      2.99 o 
   9   8   4       25.18       25.53      8.97 o 
  -9   9   4       43.51       37.49      7.71 o 
  -8   9   4       25.67       35.75      6.51 o 
  -7   9   4        0.56        0.39      2.17 o 
  -6   9   4      158.14      159.10      6.71 o 
  -5   9   4      146.87      137.55      4.83 o 
  -4   9   4      151.48      153.26      5.09 o 
  -3   9   4       20.77       27.14      2.84 o 
  -2   9   4       66.37       73.46      3.52 o 
  -1   9   4       19.90       16.54      2.22 o 
   0   9   4       15.10       15.29      2.27 o 
   1   9   4        1.05        2.57      1.79 o 
   2   9   4        7.33       11.89      1.80 o 
   3   9   4      108.69      110.33      3.86 o 
   4   9   4        0.03        0.40      1.26 o 
   5   9   4        0.21        0.32      1.13 o 
   6   9   4        0.41       -0.09      1.01 o 
   7   9   4       83.95       97.00      5.66 o 
   8   9   4       13.02        4.12      4.86 o 
  -9  10   4       20.79       16.76      2.89 o 
  -8  10   4        1.01        3.56      2.66 o 
  -7  10   4        0.52        4.11      2.36 o 
  -6  10   4        1.01        0.38      1.77 o 
  -5  10   4      301.11      287.43     11.68 o 
  -4  10   4       27.26       34.23      3.88 o 
  -3  10   4       16.48       19.20      2.36 o 
  -2  10   4        1.99        0.83      2.08 o 
  -1  10   4       16.80       11.19      2.55 o 
   0  10   4      536.40      551.55     12.04 o 
   1  10   4      209.01      201.24      5.43 o 
   2  10   4       56.94       49.57      2.58 o 
   3  10   4      269.96      277.27      5.92 o 
   4  10   4      140.34      146.62      3.99 o 
   5  10   4        5.88        7.31      1.64 o 
   6  10   4       92.52       96.52      5.87 o 
   7  10   4       82.56       95.50      5.53 o 
   8  10   4        0.87       11.83     10.92 o 
  -9  11   4        3.54        2.63      3.25 o 
  -8  11   4       34.64       57.43      6.15 o 
  -7  11   4        0.00        0.37      3.21 o 
  -6  11   4       74.85       69.90      6.64 o 
  -5  11   4      381.11      357.18     14.03 o 
  -4  11   4       37.98       24.56      5.61 o 
  -3  11   4        5.09        4.00      1.92 o 
  -2  11   4       62.69       67.93      3.98 o 
  -1  11   4      150.57      163.11      5.49 o 
   0  11   4      973.83      990.73     20.78 o 
   1  11   4       79.04       75.28      3.35 o 
   2  11   4      540.46      506.35     10.00 o 
   3  11   4       57.86       70.74      3.30 o 
   4  11   4        0.23        0.85      1.42 o 
   5  11   4        7.51        6.15      1.58 o 
   6  11   4       27.11       21.48      2.42 o 
   7  11   4        1.22        4.62      2.46 o 
   8  11   4        4.12        3.56      2.84 o 
  -8  12   4        9.96       10.54      4.68 o 
  -7  12   4       28.18       25.77      5.39 o 
  -6  12   4        1.14        0.57      2.21 o 
  -5  12   4       94.48       87.27      5.22 o 
  -4  12   4      227.18      158.94     26.38 o 
  -3  12   4       49.52       48.32      3.46 o 
  -2  12   4      336.11      338.67      9.25 o 
  -1  12   4       14.15       10.24      2.66 o 
   0  12   4       22.36       18.69      3.18 o 
   1  12   4       14.80       12.13      2.25 o 
   2  12   4      410.13      406.75      8.60 o 
   3  12   4        0.55        2.77      2.52 o 
   4  12   4       41.81       41.04      2.51 o 
   5  12   4       19.67       21.19      2.11 o 
   6  12   4        6.01        7.48      2.24 o 
   7  12   4        7.63        8.08      3.45 o 
   8  12   4        1.00        6.68      4.36 o 
  -8  13   4       19.28       17.79      6.26 o 
  -7  13   4        0.84        2.21      2.35 o 
  -6  13   4        0.96       -1.91      3.01 o 
  -5  13   4       69.27       66.30      7.69 o 
  -4  13   4        8.38        4.18      0.98 o 
  -3  13   4        0.24       -1.40      1.40 o 
  -2  13   4      105.74      100.70      4.73 o 
  -1  13   4      139.31      129.78      7.66 o 
   0  13   4       27.99       36.24      3.38 o 
   1  13   4      147.12      152.71      5.14 o 
   2  13   4        6.37        4.74      2.64 o 
   3  13   4      247.21      267.03      8.88 o 
   4  13   4       15.50       12.50      2.13 o 
   5  13   4        4.24        2.89      1.81 o 
   6  13   4       11.67       16.96      3.03 o 
   7  13   4        0.95        6.27      5.84 o 
  -8  14   4        2.12        2.06      2.77 o 
  -7  14   4       26.22       30.48      6.39 o 
  -6  14   4       46.23       34.47      9.35 o 
  -5  14   4        4.27        7.63      3.86 o 
  -4  14   4       57.36       47.63      4.38 o 
  -3  14   4        1.09        1.54      1.25 o 
  -2  14   4       27.06       22.86      3.45 o 
  -1  14   4      250.29      246.86      8.19 o 
   0  14   4       45.79       51.99      4.03 o 
   1  14   4        4.75        4.03      2.17 o 
   2  14   4      184.69      193.09      6.61 o 
   3  14   4        0.53        1.20      1.97 o 
   4  14   4       41.77       45.58      3.92 o 
   5  14   4        0.60        1.58      1.87 o 
   6  14   4       44.92       55.18      6.53 o 
   7  14   4        0.69       11.94      8.66 o 
  -7  15   4        1.11       -2.87      3.70 o 
  -6  15   4       25.23       24.65      4.86 o 
  -5  15   4      112.45      118.98      7.86 o 
  -4  15   4        0.30       -0.41      1.36 o 
  -3  15   4       14.64       17.34      2.48 o 
  -2  15   4        2.04        3.04      3.22 o 
  -1  15   4        1.14        0.93      2.48 o 
   0  15   4       25.08       19.68      3.86 o 
   1  15   4       11.49       10.76      2.67 o 
   2  15   4       72.34       75.56      5.69 o 
   3  15   4       26.36       24.11      4.27 o 
   4  15   4        7.70        5.32      2.84 o 
   5  15   4       30.77       32.14      5.53 o 
   6  15   4        0.39        2.22      2.24 o 
  -7  16   4        0.33       -0.68      5.57 o 
  -6  16   4       18.28       20.60      5.02 o 
  -5  16   4        4.33        2.40      3.22 o 
  -4  16   4       90.34       66.02     12.55 o 
  -3  16   4        7.99        8.21      2.69 o 
  -2  16   4       14.02       11.37      3.44 o 
  -1  16   4        0.39        3.65      2.87 o 
   0  16   4        1.49        0.46      2.15 o 
   1  16   4        7.22        9.26      2.81 o 
   2  16   4       22.63       20.11      3.83 o 
   3  16   4       15.87       15.75      4.14 o 
   4  16   4       72.67       81.70      6.70 o 
   5  16   4        6.78        3.32      3.54 o 
   6  16   4        8.16        9.39      2.71 o 
  -6  17   4       26.82       30.25      5.87 o 
  -5  17   4       48.92       65.05      8.67 o 
  -4  17   4       27.12       31.07      4.28 o 
  -3  17   4      253.52      234.02     26.47 o 
  -2  17   4       10.15        8.23      2.05 o 
  -1  17   4       10.44       10.83      3.56 o 
   0  17   4        3.03        4.46      3.42 o 
   1  17   4       88.40       98.00      9.00 o 
   2  17   4       23.23       28.33      3.29 o 
   3  17   4        0.04       -0.31      2.30 o 
   4  17   4       46.68       49.91      5.55 o 
   5  17   4        0.60        2.10      3.21 o 
  -5  18   4        4.84        1.79      3.02 o 
  -4  18   4        9.29       14.77      4.28 o 
  -3  18   4       27.62       24.34      5.23 o 
  -2  18   4       44.26       43.28      8.82 o 
  -1  18   4        8.68        5.27      3.49 o 
   0  18   4        0.40        1.62      3.44 o 
   1  18   4       48.62       50.89      5.30 o 
   2  18   4       74.03       76.28      6.51 o 
   3  18   4       28.74       26.83      3.67 o 
   4  18   4        8.84        7.06      2.86 o 
  -4  19   4        3.28        5.87      3.55 o 
  -3  19   4        0.74       -1.09      3.76 o 
  -2  19   4        7.13       11.27      4.15 o 
  -1  19   4        6.54       14.19      4.27 o 
   0  19   4        0.65        1.23      3.65 o 
   1  19   4       74.40       95.97      6.96 o 
   2  19   4        0.03       -1.02      3.01 o 
   3  19   4        1.73        3.68      3.13 o 
  -3  20   4       16.05       13.34      6.59 o 
  -2  20   4        2.08        3.04      3.40 o 
  -1  20   4        0.59        0.68      3.12 o 
   0  20   4        9.11        9.00      4.28 o 
   1  20   4        9.66        7.40      4.62 o 
   2  20   4       44.61       47.42      4.66 o 
 -10   1   5       13.46        9.88      4.55 o 
  -9   1   5        3.35        0.71      2.34 o 
  -8   1   5        1.48        0.77      3.13 o 
  -7   1   5        5.16        9.25      2.25 o 
  -5   1   5      112.19      117.94      6.21 o 
  -4   1   5      697.54      770.33     16.30 o 
  -3   1   5      114.76      104.20      3.90 o 
  -2   1   5       62.59       76.29      5.11 o 
  -1   1   5      193.70      186.18      3.12 o 
   0   1   5        8.10        8.39      0.96 o 
   1   1   5        2.23        1.62      1.06 o 
   2   1   5       73.96       90.54      2.69 o 
   3   1   5      714.64      693.36      7.80 o 
   4   1   5       38.40       35.71      1.65 o 
   5   1   5        0.34        0.73      1.88 o 
   6   1   5        5.18        4.94      3.62 o 
   7   1   5      108.81      122.57     13.24 o 
   8   1   5        0.46        2.88      6.38 o 
   9   1   5        1.12        4.28      4.31 o 
 -10   2   5       48.48       60.85      4.21 o 
  -9   2   5        4.97        5.15      2.50 o 
  -8   2   5        4.52        5.74      2.65 o 
  -7   2   5       40.17       45.21      3.54 o 
  -6   2   5      214.08      173.64      8.90 o 
  -5   2   5       49.00       39.64      4.37 o 
  -4   2   5       55.99       58.76      3.21 o 
  -3   2   5      267.36      266.75      6.68 o 
  -2   2   5      457.70      429.11      7.93 o 
  -1   2   5      433.35      484.16      7.54 o 
   0   2   5     3742.97     3877.98     63.35 o 
   1   2   5     2509.85     2505.62     35.31 o 
   2   2   5       20.53       11.54      1.80 o 
   3   2   5       60.28       59.59      1.57 o 
   4   2   5       23.28       22.47      1.76 o 
   5   2   5       11.17       16.86      1.70 o 
   6   2   5      527.84      533.28     15.22 o 
   7   2   5       58.23       61.65      6.13 o 
   8   2   5       32.24       37.95      5.76 o 
   9   2   5        5.16        7.96     11.07 o 
 -10   3   5        1.87        4.54      3.87 o 
  -9   3   5       13.42        9.85      2.85 o 
  -8   3   5        1.08        0.22      1.65 o 
  -7   3   5       33.65       37.12      3.83 o 
  -6   3   5      433.57      432.35     12.55 o 
  -5   3   5      155.32      163.92      8.60 o 
  -4   3   5       16.61       20.68      2.39 o 
  -3   3   5       38.66       32.27      2.78 o 
  -2   3   5       21.42       19.56      2.09 o 
  -1   3   5     1548.18     1489.26     26.24 o 
   0   3   5      345.53      411.00      5.26 o 
   1   3   5      948.18      950.53     17.02 o 
   2   3   5      574.85      569.57      8.23 o 
   3   3   5      139.77      154.19      2.45 o 
   4   3   5        0.81        0.84      0.59 o 
   5   3   5       63.30       66.50      2.28 o 
   6   3   5       29.79       43.95      5.15 o 
   7   3   5      197.66      203.59     10.63 o 
   8   3   5       11.21       14.59      5.70 o 
   9   3   5       11.32       13.81      5.12 o 
 -10   4   5        0.16       -1.69      2.38 o 
  -9   4   5        5.87        4.99      2.86 o 
  -8   4   5      115.74       99.50      4.14 o 
  -7   4   5       48.60       45.31      3.32 o 
  -6   4   5       81.57       81.33      4.73 o 
  -5   4   5      105.80      116.67      3.48 o 
  -4   4   5       47.42       47.21      1.70 o 
  -3   4   5      219.23      268.97     30.64 o 
  -2   4   5      939.88     1007.15     18.47 o 
  -1   4   5      434.95      389.03      6.05 o 
   0   4   5       18.33       22.58      1.80 o 
   1   4   5     1811.53     1830.58     27.20 o 
   2   4   5      109.97      106.62      1.98 o 
   3   4   5       98.47       90.10      2.33 o 
   4   4   5       37.66       36.56      1.51 o 
   5   4   5        0.89        1.29      1.27 o 
   6   4   5        3.49        5.64      1.10 o 
   7   4   5        4.20        7.22      5.17 o 
   8   4   5        1.01        1.44      6.03 o 
   9   4   5       44.89       39.19     10.98 o 
 -10   5   5        1.68        3.54      2.13 o 
  -9   5   5       63.90       69.37      6.02 o 
  -8   5   5       91.12       86.90      7.25 o 
  -7   5   5      192.02      200.35      4.72 o 
  -6   5   5      110.86      110.92      4.07 o 
  -5   5   5        2.43        3.07      1.38 o 
  -4   5   5        2.26        5.82      1.14 o 
  -3   5   5      121.79      114.53      6.00 o 
  -2   5   5      774.21      752.66     15.64 o 
  -1   5   5     2001.65     2092.21     34.36 o 
   0   5   5      833.49      792.91     11.53 o 
   1   5   5      146.35      153.74      4.82 o 
   2   5   5        2.84        0.80      1.16 o 
   3   5   5        2.96        5.55      1.44 o 
   4   5   5       87.03       94.77      2.05 o 
   5   5   5       75.51       73.96      4.66 o 
   6   5   5       75.26       71.07      3.88 o 
   7   5   5       15.05       19.16      3.99 o 
   8   5   5       32.14       32.79      4.64 o 
   9   5   5        0.42        4.97      5.81 o 
 -10   6   5        1.63        1.88      2.26 o 
  -9   6   5        0.64        2.45      1.91 o 
  -8   6   5       17.53       10.55      2.99 o 
  -7   6   5      173.08      161.33      5.24 o 
  -6   6   5        0.05       -0.18      1.37 o 
  -5   6   5      241.18      246.99     13.55 o 
  -4   6   5      141.01      147.31     10.13 o 
  -3   6   5     1729.41     1701.15     37.08 o 
  -2   6   5      135.00      150.18      5.21 o 
  -1   6   5       61.30       48.89      4.30 o 
   0   6   5      497.42      476.36      7.20 o 
   1   6   5      248.98      244.46      4.49 o 
   2   6   5      119.55      123.78      4.21 o 
   3   6   5        0.00        0.59      1.01 o 
   4   6   5       20.16       19.49      1.77 o 
   5   6   5        4.32        6.42      1.03 o 
   6   6   5       57.16       60.66      4.08 o 
   7   6   5        1.56        0.88      1.87 o 
   8   6   5       26.03       19.73      7.14 o 
   9   6   5        1.56        8.06      6.27 o 
 -10   7   5       19.46       21.75      7.78 o 
  -9   7   5        1.82        2.02      1.91 o 
  -8   7   5       81.16       90.10      3.94 o 
  -7   7   5       25.20       22.24      2.34 o 
  -6   7   5       20.01       19.98      1.95 o 
  -5   7   5       79.90       72.81      4.67 o 
  -4   7   5      115.34      104.53      5.23 o 
  -3   7   5       25.33       29.61      4.37 o 
  -2   7   5        1.25        7.69      2.00 o 
  -1   7   5      136.52      135.91      6.29 o 
   0   7   5        4.55        8.89      1.36 o 
   1   7   5      478.28      504.63     14.34 o 
   2   7   5        0.08        1.66      1.60 o 
   3   7   5       40.66       44.22      2.42 o 
   4   7   5       19.16       30.04      2.67 o 
   5   7   5       52.27       50.59      2.31 o 
   6   7   5       36.24       33.73      4.61 o 
   7   7   5       52.59       62.33      3.04 o 
   8   7   5        2.69        4.76      4.40 o 
   9   7   5        4.30       12.61      6.60 o 
  -9   8   5        0.03        0.02      2.65 o 
  -8   8   5       26.01       15.49      2.34 o 
  -7   8   5        5.70        3.95      1.97 o 
  -6   8   5        2.13        6.36      2.94 o 
  -5   8   5       38.36       38.41      5.15 o 
  -4   8   5      789.62      733.14     20.35 o 
  -3   8   5       52.04       54.07      3.55 o 
  -2   8   5        0.86       -2.16      2.16 o 
  -1   8   5      130.61      118.27      7.80 o 
   0   8   5       54.23       47.83      2.12 o 
   1   8   5      177.88      182.01      3.92 o 
   2   8   5        0.32        0.51      1.12 o 
   3   8   5      147.80      150.70      3.81 o 
   4   8   5        0.25       -1.04      1.45 o 
   5   8   5      316.69      313.56      6.10 o 
   6   8   5      275.30      263.80      5.31 o 
   7   8   5        4.99        3.27      2.36 o 
   8   8   5       11.18       15.66      4.87 o 
  -9   9   5        0.12        1.98      2.30 o 
  -8   9   5       35.66       45.29      4.24 o 
  -7   9   5      156.60      145.84      5.83 o 
  -6   9   5       16.92       18.88      5.01 o 
  -5   9   5       97.86       86.71      5.50 o 
  -4   9   5        6.21        5.14      3.61 o 
  -3   9   5        0.02       -1.49      3.27 o 
  -2   9   5        0.80        4.74      2.72 o 
  -1   9   5       23.13       25.40      3.27 o 
   0   9   5       53.92       53.11      3.84 o 
   1   9   5        0.62        2.31      1.06 o 
   2   9   5       56.79       62.87      3.70 o 
   3   9   5       40.34       40.61      2.06 o 
   4   9   5       26.10       22.60      2.82 o 
   5   9   5        3.84        3.21      1.70 o 
   6   9   5      175.67      188.58      6.68 o 
   7   9   5       52.59       61.64      4.45 o 
   8   9   5        0.35       -0.34      6.00 o 
  -9  10   5       12.39       25.43      4.23 o 
  -8  10   5        2.58        1.07      2.22 o 
  -7  10   5        1.24        5.59      4.00 o 
  -6  10   5       78.38       77.45      4.88 o 
  -5  10   5      389.65      400.62     11.21 o 
  -4  10   5       98.17      106.90      8.68 o 
  -3  10   5        0.01        0.84      2.51 o 
  -2  10   5        2.32        3.42      3.96 o 
  -1  10   5       35.81       32.33      2.82 o 
   0  10   5       83.78       86.15      3.03 o 
   1  10   5      130.64      134.65      5.91 o 
   2  10   5      203.57      204.06      5.06 o 
   3  10   5       91.61       92.95      2.86 o 
   4  10   5       22.29       24.77      2.03 o 
   5  10   5        4.52        6.87      1.95 o 
   6  10   5        0.01       -1.73      1.73 o 
   7  10   5        1.82        1.36      2.37 o 
   8  10   5        0.26       -1.09      6.60 o 
  -9  11   5        8.96       11.72      3.16 o 
  -8  11   5       42.36       36.18      5.33 o 
  -7  11   5       48.02       46.41      4.35 o 
  -6  11   5       36.26       40.35      7.08 o 
  -5  11   5      188.34      179.42      7.18 o 
  -4  11   5      195.50      199.24      9.71 o 
  -3  11   5        3.72        4.81      2.23 o 
  -2  11   5      375.11      356.42     10.09 o 
  -1  11   5      179.68      180.52      6.01 o 
   0  11   5       25.98       26.66      3.42 o 
   1  11   5        6.98        5.90      2.48 o 
   2  11   5      253.87      260.32      7.90 o 
   3  11   5      180.20      174.43      8.41 o 
   4  11   5       53.77       59.05      2.64 o 
   5  11   5       21.44       18.39      3.42 o 
   6  11   5        6.34        6.30      2.15 o 
   7  11   5        0.08        1.19      2.15 o 
   8  11   5        9.13       20.41      5.69 o 
  -8  12   5        0.02        0.72      2.23 o 
  -7  12   5        0.52        2.33      3.21 o 
  -6  12   5       96.34       97.16     12.86 o 
  -5  12   5       57.12       49.63      6.66 o 
  -4  12   5      135.54      126.51      9.09 o 
  -3  12   5        0.38        0.75      2.78 o 
  -2  12   5      221.61      200.64      6.40 o 
  -1  12   5        0.00        1.15      1.96 o 
   0  12   5      138.98      161.86      6.66 o 
   1  12   5      299.34      301.39      8.01 o 
   2  12   5      390.59      380.64      7.65 o 
   3  12   5       41.01       38.35      3.23 o 
   4  12   5       24.24       24.34      2.44 o 
   5  12   5        1.11        0.80      1.56 o 
   6  12   5        1.47        1.77      1.80 o 
   7  12   5       54.67       73.46      8.62 o 
  -8  13   5        0.29        1.57      4.31 o 
  -7  13   5        0.55       -1.45      3.55 o 
  -6  13   5        5.46       -0.48      3.04 o 
  -5  13   5       19.33       23.13      3.91 o 
  -4  13   5       16.99        8.81      3.76 o 
  -3  13   5       53.15       45.94      9.43 o 
  -2  13   5       69.60       65.72      6.18 o 
  -1  13   5      453.94      465.89     12.09 o 
   0  13   5        0.00       -1.67      2.60 o 
   1  13   5       37.74       37.71      3.15 o 
   2  13   5       10.35       14.48      2.58 o 
   3  13   5       33.26       33.72      2.43 o 
   4  13   5       51.85       72.04      4.45 o 
   5  13   5        2.88        2.11      1.92 o 
   6  13   5        9.58        6.37      1.86 o 
   7  13   5       19.09       28.09      5.45 o 
  -7  14   5        8.45       16.05      4.48 o 
  -6  14   5        0.92        4.52      3.08 o 
  -5  14   5       38.63       32.08      8.46 o 
  -4  14   5       27.16       20.41      3.92 o 
  -3  14   5       69.63       44.07      9.83 o 
  -2  14   5        3.93        1.32      2.45 o 
  -1  14   5       13.25        3.93      2.71 o 
   0  14   5      259.13      247.03      9.18 o 
   1  14   5        2.33        1.99      2.09 o 
   2  14   5        6.11        5.40      2.36 o 
   3  14   5       60.89       61.44      4.38 o 
   4  14   5       61.40       69.75      7.05 o 
   5  14   5       15.86       15.52      2.90 o 
   6  14   5       15.87       12.12      3.40 o 
  -7  15   5        6.93        5.89      4.08 o 
  -6  15   5       27.73       25.86      4.63 o 
  -5  15   5       10.11       13.48      3.98 o 
  -4  15   5       24.01       20.35      4.21 o 
  -3  15   5        3.62        1.82      2.77 o 
  -2  15   5      129.38      119.70      6.47 o 
  -1  15   5       48.06       45.91      5.79 o 
   0  15   5       34.52       50.87      4.46 o 
   1  15   5       88.00       96.33      4.96 o 
   2  15   5       51.25       41.48      4.28 o 
   3  15   5       73.91       80.18      5.13 o 
   4  15   5       70.96       68.94      4.41 o 
   5  15   5        3.05        1.62      2.19 o 
   6  15   5        9.73       16.94      4.07 o 
  -6  16   5        1.08       -1.17      3.66 o 
  -5  16   5       10.58       16.74      5.03 o 
  -4  16   5        3.55        9.11      3.70 o 
  -3  16   5       26.94       32.89      4.11 o 
  -2  16   5       14.15        5.33      2.74 o 
  -1  16   5        2.24        4.22      3.09 o 
   0  16   5        6.81        9.76      3.23 o 
   1  16   5      126.62      131.22      5.92 o 
   2  16   5        2.84        1.18      2.17 o 
   3  16   5       36.98       44.14      4.50 o 
   4  16   5       60.64       60.07      6.19 o 
   5  16   5       16.74       13.72      2.92 o 
  -6  17   5        2.20       -1.84      4.36 o 
  -5  17   5        1.26       -1.83      4.17 o 
  -4  17   5        9.58       17.65      4.48 o 
  -3  17   5       20.76       23.40      4.04 o 
  -2  17   5        7.00        6.23      1.88 o 
  -1  17   5       43.29       50.17      5.13 o 
   0  17   5        6.00        2.27      3.01 o 
   1  17   5        0.41       -2.88      2.99 o 
   2  17   5        6.45        8.27      3.44 o 
   3  17   5       36.80       30.39      4.37 o 
   4  17   5        0.48        2.29      2.71 o 
   5  17   5        7.82        5.04      5.39 o 
  -5  18   5        4.96        9.40      5.09 o 
  -4  18   5        4.93        7.87      4.14 o 
  -3  18   5        3.40        6.33      3.32 o 
  -2  18   5        0.55       -3.32      3.41 o 
  -1  18   5        5.20        7.79      3.80 o 
   0  18   5        2.20        3.93      3.38 o 
   1  18   5       30.06       33.75      3.93 o 
   2  18   5        2.64        4.43      2.90 o 
   3  18   5        9.21        7.10      3.22 o 
   4  18   5        1.38        2.08      2.94 o 
  -4  19   5       48.00       51.11     12.03 o 
  -3  19   5       10.83        9.05      3.70 o 
  -2  19   5       19.32       18.59      4.68 o 
  -1  19   5       19.62       21.51      4.78 o 
   0  19   5       33.95       32.33      6.06 o 
   1  19   5       27.58       21.35      4.37 o 
   2  19   5        0.06       -0.47      2.41 o 
   3  19   5        6.62       10.15      5.81 o 
  -2  20   5        7.88       10.84      6.26 o 
  -1  20   5       18.40       11.01      4.63 o 
   0  20   5        9.21       11.83      5.16 o 
   1  20   5       17.02       17.40      7.58 o 
  -9   0   6        2.56        2.43      5.06 o 
  -8   0   6       42.90       41.28      7.14 o 
  -7   0   6       84.25       86.24      6.49 o 
  -5   0   6       42.43       49.71      4.96 o 
  -4   0   6      685.97      737.88     23.56 o 
  -3   0   6       80.24      134.79     10.49 o 
  -2   0   6      492.82      513.64     29.61 o 
  -1   0   6       47.92       65.75      7.34 o 
   0   0   6     1678.92     1957.02     46.30 o 
   1   0   6        0.33        4.13      4.53 o 
   2   0   6       24.22       32.52      2.33 o 
   3   0   6       30.47       39.03      2.89 o 
   4   0   6        0.34        3.52      1.44 o 
   5   0   6      351.48      354.50     13.67 o 
   6   0   6      420.04      411.75     16.70 o 
   7   0   6       46.05       34.26     13.05 o 
   8   0   6       24.52       13.10     11.67 o 
   9   0   6        0.12       -3.74      6.50 o 
 -10   1   6        4.82        9.27      3.56 o 
  -9   1   6       23.97       16.35      6.24 o 
  -8   1   6       34.81       30.16      3.74 o 
  -7   1   6      159.00      129.13      8.20 o 
  -5   1   6      209.28      216.03      6.78 o 
  -4   1   6      227.31      226.48      6.63 o 
  -3   1   6      551.33      648.80     42.42 o 
  -2   1   6      150.17      166.41      9.51 o 
  -1   1   6     2300.79     2484.75     40.23 o 
   0   1   6      313.69      339.29      4.49 o 
   1   1   6      635.16      635.51     10.53 o 
   2   1   6       65.98       71.90      3.63 o 
   3   1   6      117.99      118.27      4.31 o 
   4   1   6      236.71      237.08      3.60 o 
   5   1   6      371.67      351.88      9.75 o 
   6   1   6      203.23      205.38      9.10 o 
   7   1   6       12.42       20.17      8.29 o 
   8   1   6       13.99       22.05      5.38 o 
   9   1   6       33.31       24.03     10.44 o 
 -10   2   6       14.30        3.88      4.55 o 
  -9   2   6       63.95       59.80      2.99 o 
  -8   2   6       33.46       30.26      2.56 o 
  -7   2   6        5.64       35.94     29.56 o 
  -5   2   6       27.84       31.31      4.18 o 
  -4   2   6       12.65       16.92      3.68 o 
  -3   2   6      537.71      529.95     12.06 o 
  -2   2   6      115.44      113.24      3.61 o 
  -1   2   6      214.55      278.71     38.80 o 
   0   2   6      578.89      671.01     12.17 o 
   1   2   6      988.78      863.19     28.21 o 
   2   2   6       63.12       81.32      2.02 o 
   3   2   6       61.61       63.09      1.60 o 
   4   2   6      185.88      198.57      3.11 o 
   5   2   6       36.53       46.92      3.63 o 
   6   2   6      162.25      157.57     10.09 o 
   7   2   6       29.73       31.61      5.66 o 
   8   2   6        0.27        3.65      7.06 o 
   9   2   6        1.88        0.05      3.75 o 
 -10   3   6       17.42       18.99      3.33 o 
  -9   3   6        1.32        0.02      1.72 o 
  -8   3   6        0.33        3.77      3.11 o 
  -7   3   6       41.95       32.75      3.93 o 
  -6   3   6      218.83      236.82      9.08 o 
  -5   3   6       94.96       92.16      8.26 o 
  -4   3   6        7.38       11.14      2.99 o 
  -3   3   6        8.89       26.89     11.01 o 
  -2   3   6        1.33        1.00      1.37 o 
  -1   3   6     1224.44     1172.35     28.22 o 
   0   3   6      460.96      389.33     10.58 o 
   1   3   6      467.20      473.25      7.69 o 
   2   3   6     1034.84     1029.20     11.40 o 
   3   3   6       75.99       79.41      1.91 o 
   4   3   6       13.63       10.89      1.07 o 
   5   3   6       56.66       53.99      1.96 o 
   6   3   6        4.33        1.17      3.13 o 
   7   3   6       11.66        8.12      5.57 o 
   8   3   6        8.83        9.58      7.85 o 
   9   3   6        0.00        4.93      8.09 o 
 -10   4   6        0.76        8.41      4.25 o 
  -9   4   6       13.36       11.31      2.84 o 
  -8   4   6      268.59      266.44      7.77 o 
  -7   4   6       16.93       19.94      3.84 o 
  -6   4   6       23.69       20.29      2.11 o 
  -5   4   6        3.27        1.78      1.24 o 
  -4   4   6        1.72        3.98      1.24 o 
  -3   4   6       22.10       15.54      2.25 o 
  -2   4   6      343.35      358.59     16.24 o 
  -1   4   6     1293.78     1332.13     26.98 o 
   0   4   6     1249.10     1215.05     16.07 o 
   1   4   6       26.08       38.03      1.98 o 
   2   4   6       65.49       70.68      3.96 o 
   3   4   6        3.47        0.95      1.02 o 
   4   4   6       80.41       86.91      3.29 o 
   5   4   6       32.40       36.86      2.81 o 
   6   4   6        0.14        1.43      0.82 o 
   7   4   6       41.05       33.91      4.44 o 
   8   4   6       45.71       48.38      5.46 o 
   9   4   6        6.84       -2.05      5.50 o 
 -10   5   6        5.17        6.86      3.31 o 
  -9   5   6        6.91        6.46      3.05 o 
  -8   5   6       25.90       27.03      2.08 o 
  -7   5   6      346.79      355.53     13.95 o 
  -6   5   6       28.11       39.32      2.26 o 
  -5   5   6       47.21       51.07      2.08 o 
  -4   5   6      133.65      150.88      4.65 o 
  -3   5   6      259.82      296.35      8.65 o 
  -2   5   6      106.27      107.99      3.76 o 
  -1   5   6       84.55      100.19      3.87 o 
   0   5   6     1302.03     1323.61     21.07 o 
   1   5   6       30.02       29.48      3.17 o 
   2   5   6      175.35      191.20      3.95 o 
   3   5   6        0.83        1.12      1.10 o 
   4   5   6        8.22        7.32      1.08 o 
   5   5   6       40.33       32.72      2.48 o 
   6   5   6       19.42       15.70      1.94 o 
   7   5   6        6.45        7.60      5.60 o 
   8   5   6        1.46        2.03      3.91 o 
 -10   6   6        7.58       10.99      2.72 o 
  -9   6   6        2.03        2.67      2.28 o 
  -8   6   6        8.27        5.88      2.04 o 
  -7   6   6        5.29        1.77      3.00 o 
  -6   6   6       61.64       73.05      4.95 o 
  -5   6   6      121.37      123.65      4.90 o 
  -4   6   6       51.06       47.35      2.93 o 
  -3   6   6        7.23       10.11      2.69 o 
  -2   6   6        1.55        1.21      2.61 o 
  -1   6   6       21.28       28.89      1.70 o 
   0   6   6      139.00      122.84      4.01 o 
   1   6   6       30.82       22.45      2.03 o 
   2   6   6      180.52      180.25      4.36 o 
   3   6   6        0.78       -0.68      1.06 o 
   4   6   6        5.91        4.28      1.26 o 
   5   6   6       46.65       60.25      3.30 o 
   6   6   6       45.59       48.65      2.79 o 
   7   6   6       67.39       53.66     11.68 o 
   8   6   6       29.74       29.65      6.64 o 
  -9   7   6        9.68        7.56      2.67 o 
  -8   7   6       59.57       70.02      6.07 o 
  -7   7   6        7.45       14.99      2.22 o 
  -6   7   6       63.83       87.83      5.40 o 
  -5   7   6       53.92       55.81      4.51 o 
  -4   7   6        2.07        3.12      2.25 o 
  -3   7   6       30.21       30.90      3.56 o 
  -2   7   6        0.07        1.07      1.63 o 
  -1   7   6      252.36      233.93     13.70 o 
   0   7   6        9.83        7.04      1.76 o 
   1   7   6        9.53       10.68      1.76 o 
   2   7   6       42.82       53.19      2.12 o 
   3   7   6       69.26       65.79      3.30 o 
   4   7   6        6.91        3.45      1.27 o 
   5   7   6      117.96      131.97      4.18 o 
   6   7   6        0.16       -0.07      1.79 o 
   7   7   6       19.24        9.77      3.20 o 
   8   7   6       19.25       19.52      6.13 o 
  -9   8   6        0.01       -1.01      2.21 o 
  -8   8   6        2.21        4.64      2.57 o 
  -7   8   6        8.59        8.59      2.35 o 
  -6   8   6       19.27       22.64      2.75 o 
  -5   8   6       29.30       31.59      3.10 o 
  -4   8   6        2.78        5.60      2.20 o 
  -3   8   6       20.13       35.03      9.82 o 
  -2   8   6      224.21      215.29      7.58 o 
  -1   8   6      386.88      363.05     10.42 o 
   0   8   6        0.11        0.13      1.36 o 
   1   8   6       51.87       53.83      3.03 o 
   2   8   6      554.42      556.40     21.03 o 
   3   8   6        1.26       -0.07      1.49 o 
   4   8   6       58.58       58.04      3.63 o 
   5   8   6        0.64        1.47      1.28 o 
   6   8   6       11.84       11.73      2.71 o 
   7   8   6       11.73        6.08      3.22 o 
   8   8   6        8.80        9.56      5.76 o 
  -9   9   6       56.51       72.24      4.97 o 
  -8   9   6      124.72      125.06      8.00 o 
  -7   9   6        1.26       -0.14      2.40 o 
  -6   9   6       72.77       66.38      4.76 o 
  -5   9   6        5.45        3.35      3.76 o 
  -4   9   6       96.77       79.92      5.56 o 
  -3   9   6       82.96       86.09      4.71 o 
  -2   9   6      178.83      183.24      6.39 o 
  -1   9   6       61.62       69.97      4.15 o 
   0   9   6      177.58      183.36      4.78 o 
   1   9   6       97.04       95.16      5.71 o 
   2   9   6        8.66        8.35      1.99 o 
   3   9   6       32.81       38.21      2.27 o 
   4   9   6        2.87        1.58      1.77 o 
   5   9   6      169.51      169.96      4.86 o 
   6   9   6        5.39        6.85      1.67 o 
   7   9   6        0.43        0.81      1.84 o 
   8   9   6       44.96       20.21     28.24 o 
  -9  10   6        0.50        0.10      2.86 o 
  -8  10   6        6.03        5.74      2.83 o 
  -7  10   6        3.51        4.23      2.60 o 
  -6  10   6       54.38       51.51      5.24 o 
  -5  10   6       80.51       68.48      5.66 o 
  -4  10   6       55.05       59.66      7.96 o 
  -3  10   6      146.11      150.50      6.36 o 
  -2  10   6       28.01       26.02      3.83 o 
  -1  10   6       14.50       10.36      2.06 o 
   0  10   6        7.03        7.35      1.73 o 
   1  10   6      164.32      162.49      6.11 o 
   2  10   6       14.76       16.76      2.30 o 
   3  10   6        0.33       -1.13      1.68 o 
   4  10   6      143.87      145.77      5.36 o 
   5  10   6      109.16      102.89      4.57 o 
   6  10   6       24.15       22.85      2.23 o 
   7  10   6        0.20       -1.99      2.73 o 
  -8  11   6        7.28        2.92      3.13 o 
  -7  11   6        2.59        4.40      3.17 o 
  -6  11   6       12.95       10.35      4.81 o 
  -5  11   6        0.98       -1.39      3.00 o 
  -4  11   6       46.34       40.03      4.96 o 
  -3  11   6        8.67       10.23      3.51 o 
  -2  11   6       64.86       66.24      4.67 o 
  -1  11   6        9.98        6.07      1.99 o 
   0  11   6      316.36      303.86      9.81 o 
   1  11   6        6.25        4.58      1.64 o 
   2  11   6      105.80      107.24      3.75 o 
   3  11   6       17.92       16.31      2.35 o 
   4  11   6       20.08       19.38      2.05 o 
   5  11   6        0.80        3.69      2.51 o 
   6  11   6        0.80        1.65      2.20 o 
   7  11   6        1.53       -1.76      2.97 o 
  -8  12   6        4.80       10.51      4.70 o 
  -7  12   6        2.26       -1.00      2.83 o 
  -6  12   6        4.39        3.65      2.95 o 
  -5  12   6       42.88       45.00      8.08 o 
  -4  12   6      268.06      271.17      9.65 o 
  -3  12   6       32.80       28.60      4.50 o 
  -2  12   6       83.57       96.90      6.93 o 
  -1  12   6        1.42        0.98      1.34 o 
   0  12   6       49.91       55.50      6.68 o 
   1  12   6        1.49        0.49      1.45 o 
   2  12   6       91.41       92.68      3.91 o 
   3  12   6       21.72       17.00      2.59 o 
   4  12   6        0.32        0.77      1.88 o 
   5  12   6       18.33       13.41      2.68 o 
   6  12   6        8.34        8.20      3.94 o 
   7  12   6       29.92       26.83      4.01 o 
  -8  13   6        1.10        1.23      2.34 o 
  -7  13   6        5.76       14.46      4.53 o 
  -6  13   6        0.10        1.16      3.30 o 
  -5  13   6        0.49        6.98      3.86 o 
  -4  13   6       87.84      101.76      7.27 o 
  -3  13   6       10.85       13.37      4.41 o 
  -2  13   6        5.24        8.24      3.65 o 
  -1  13   6        0.85        1.74      1.57 o 
   0  13   6       88.73       80.50      8.04 o 
   1  13   6       45.89       46.18      2.88 o 
   2  13   6       12.48        8.87      2.00 o 
   3  13   6        0.05        1.54      1.85 o 
   4  13   6       32.48       22.26      3.23 o 
   5  13   6        1.26       -0.54      2.16 o 
   6  13   6        0.20        3.13      3.94 o 
  -7  14   6        0.34       -1.37      3.84 o 
  -6  14   6        6.53        6.01      4.17 o 
  -5  14   6        0.58        5.26      4.02 o 
  -4  14   6        0.09        1.14      2.80 o 
  -3  14   6       41.44       42.26      4.83 o 
  -2  14   6      204.88      190.95      9.99 o 
  -1  14   6       22.11       22.06      3.68 o 
   0  14   6       49.27       45.96      3.08 o 
   1  14   6       43.48       48.31      3.17 o 
   2  14   6       49.90       60.31      5.43 o 
   3  14   6       89.10       91.40      4.36 o 
   4  14   6       11.17        3.66      2.65 o 
   5  14   6        3.74        5.28      2.45 o 
   6  14   6        9.75       19.56      6.37 o 
  -7  15   6        0.65       -3.49      4.19 o 
  -6  15   6        5.56        5.15      4.28 o 
  -5  15   6        7.27        7.19      4.40 o 
  -4  15   6       37.28       44.94      6.18 o 
  -3  15   6       39.37       48.16      4.63 o 
  -2  15   6      114.70      122.18      8.41 o 
  -1  15   6       60.86       49.89      7.79 o 
   0  15   6      133.04      124.13      4.67 o 
   1  15   6       17.90       22.40      2.73 o 
   2  15   6       38.66       38.87      3.07 o 
   3  15   6        0.48       -1.45      1.76 o 
   4  15   6        0.84       -0.68      2.24 o 
   5  15   6       39.98       35.84      4.38 o 
  -6  16   6        3.68        2.38      4.23 o 
  -5  16   6        1.32        0.16      3.54 o 
  -4  16   6        2.33        1.08      3.78 o 
  -3  16   6       28.80       26.90      4.76 o 
  -2  16   6        0.41        2.55      2.74 o 
  -1  16   6       42.87       37.03      2.62 o 
   0  16   6       30.19       27.28      6.01 o 
   1  16   6        2.53        0.61      1.80 o 
   2  16   6       92.77       96.88      5.37 o 
   3  16   6       35.07       29.63      3.14 o 
   4  16   6        6.77        4.29      2.52 o 
   5  16   6        4.64        2.34      2.96 o 
  -5  17   6        2.83        6.39      4.82 o 
  -4  17   6        2.84        7.54      4.76 o 
  -3  17   6        8.33       11.57      4.27 o 
  -2  17   6        1.76        3.17      2.99 o 
  -1  17   6       36.95       35.08      4.88 o 
   0  17   6        8.44        9.04      2.41 o 
   1  17   6        0.38        1.54      1.91 o 
   2  17   6        8.46        6.14      2.73 o 
   3  17   6       86.01       97.80      5.38 o 
   4  17   6        0.75        1.31      2.21 o 
  -4  18   6        0.16       -4.65      4.91 o 
  -3  18   6        0.24       -1.58      4.31 o 
  -2  18   6        8.96        7.11      3.48 o 
  -1  18   6       14.09       12.50      4.22 o 
   0  18   6        0.13        2.30      2.30 o 
   1  18   6       42.14       42.09      7.03 o 
   2  18   6        8.28        9.01      2.94 o 
   3  18   6        9.69        8.57      2.72 o 
  -3  19   6        3.16       -1.28      4.60 o 
  -2  19   6        4.90        2.31      3.19 o 
  -1  19   6        0.92        0.98      3.40 o 
   0  19   6       73.04       98.53      7.58 o 
   1  19   6       74.01       79.78      4.58 o 
  -9   1   7       17.42       18.34      4.71 o 
  -8   1   7        0.02       -2.02      4.12 o 
  -7   1   7      136.59      155.53      9.49 o 
  -5   1   7        0.00        0.96      3.12 o 
  -4   1   7       29.22       43.01      4.47 o 
  -3   1   7      160.63      177.49     10.79 o 
  -2   1   7        0.08       -1.23      1.68 o 
  -1   1   7        4.42        9.19      1.59 o 
   0   1   7      129.06      147.76      6.36 o 
   1   1   7        0.21       -0.06      1.09 o 
   2   1   7      242.52      249.89      4.60 o 
   3   1   7       38.19       39.01      1.99 o 
   4   1   7        6.08        3.60      0.96 o 
   5   1   7       62.21       69.21      1.97 o 
   6   1   7       33.49       35.29      4.80 o 
   7   1   7       22.83       21.75      6.37 o 
   8   1   7        4.98        7.68      4.78 o 
 -10   2   7       56.44       72.32      8.05 o 
  -9   2   7       49.45       39.74      7.89 o 
  -8   2   7       18.43       18.52      4.47 o 
  -7   2   7        1.88        5.35      3.73 o 
  -6   2   7      210.08      225.17     11.29 o 
  -5   2   7        2.12        3.15      3.49 o 
  -4   2   7      218.42      222.69      6.04 o 
  -3   2   7       42.08       48.80      3.53 o 
  -2   2   7      615.09      684.05     13.73 o 
  -1   2   7        2.08       -0.57      1.31 o 
   0   2   7        7.94       11.23      1.60 o 
   1   2   7      515.77      480.29      7.45 o 
   2   2   7       19.34       16.30      1.64 o 
   3   2   7       80.64       91.08      2.09 o 
   4   2   7      149.84      168.77      3.63 o 
   5   2   7       64.82       69.30      4.44 o 
   6   2   7      138.42      143.14     13.57 o 
   7   2   7        7.10        9.43      4.60 o 
   8   2   7        0.16       -2.79      7.38 o 
 -10   3   7       58.53       55.18     14.99 o 
  -9   3   7       12.47        6.97      3.11 o 
  -8   3   7        0.64        2.44      2.51 o 
  -7   3   7        5.39        3.08      4.37 o 
  -6   3   7      379.16      340.62      9.29 o 
  -5   3   7      130.61      120.50      8.34 o 
  -4   3   7       46.52       63.25     13.87 o 
  -3   3   7       82.46       73.04      9.38 o 
  -2   3   7      245.92      290.08      7.24 o 
  -1   3   7      225.05      222.56      4.69 o 
   0   3   7       30.44       32.21      1.80 o 
   1   3   7      764.66      761.64     12.04 o 
   2   3   7       50.48       44.50      1.86 o 
   3   3   7      559.80      535.06     13.71 o 
   4   3   7        7.83        7.71      1.12 o 
   5   3   7        3.16        1.89      1.21 o 
   6   3   7       21.58       19.39      4.14 o 
   7   3   7       45.62       56.71     11.45 o 
   8   3   7        0.17        1.56      7.45 o 
 -10   4   7       13.27        6.24      5.61 o 
  -9   4   7        3.76        1.57      2.13 o 
  -8   4   7        0.02        4.72      2.27 o 
  -7   4   7       54.71       58.04      3.85 o 
  -6   4   7       23.65       20.60      2.05 o 
  -5   4   7       76.30       72.75      4.16 o 
  -4   4   7      318.09      356.09     22.77 o 
  -3   4   7       31.67       57.36      8.95 o 
  -2   4   7       90.72       85.03      2.80 o 
  -1   4   7      631.72      675.46     15.68 o 
   0   4   7      269.46      255.68      4.11 o 
   1   4   7        0.68        0.36      1.43 o 
   2   4   7       92.81       83.69      2.34 o 
   3   4   7       11.33        8.08      1.37 o 
   4   4   7       97.53       94.07      3.98 o 
   5   4   7        4.16        3.65      1.48 o 
   6   4   7       71.84       74.55      5.79 o 
   7   4   7       15.69       13.93      5.59 o 
   8   4   7        0.42       -2.19      4.48 o 
  -9   5   7       51.34       55.70      4.74 o 
  -8   5   7        0.01        2.48      2.11 o 
  -7   5   7      122.62      136.00      8.23 o 
  -6   5   7       99.01      105.55      3.67 o 
  -5   5   7       91.82      134.21     17.97 o 
  -4   5   7      607.07      599.50     13.36 o 
  -3   5   7      140.11      148.68      4.65 o 
  -2   5   7      639.76      647.45     13.97 o 
  -1   5   7       48.72       53.97      3.52 o 
   0   5   7        6.44        6.99      1.37 o 
   1   5   7      154.02      168.88      3.87 o 
   2   5   7       13.37       15.95      1.42 o 
   3   5   7      221.81      215.94      4.16 o 
   4   5   7        8.99        5.17      1.19 o 
   5   5   7      116.62      122.48      3.12 o 
   6   5   7       18.34       11.98      3.88 o 
   7   5   7        2.10        3.29      3.72 o 
   8   5   7        5.22        4.72      5.58 o 
  -9   6   7        0.52       -0.50      2.67 o 
  -8   6   7        6.33        4.64      2.19 o 
  -7   6   7       26.07       20.13      2.59 o 
  -6   6   7       66.75       71.03      8.89 o 
  -5   6   7      191.01      171.15      6.45 o 
  -4   6   7      892.58      872.35     16.21 o 
  -3   6   7       13.81       13.97      2.69 o 
  -2   6   7      153.64      168.81      6.03 o 
  -1   6   7       30.58       33.85      2.51 o 
   0   6   7        0.01        0.35      1.13 o 
   1   6   7       16.25       19.10      2.30 o 
   2   6   7       86.14       90.84      2.75 o 
   3   6   7        6.26        6.88      1.50 o 
   4   6   7      139.58      132.13      5.74 o 
   5   6   7       89.75       74.88      5.96 o 
   6   6   7      115.29      116.29      4.25 o 
   7   6   7       62.47       75.17     20.80 o 
   8   6   7        0.00       -1.95      3.89 o 
  -9   7   7       36.29       27.01      3.71 o 
  -8   7   7       26.32       14.45      2.88 o 
  -7   7   7        8.74       12.71      2.95 o 
  -6   7   7       85.49       87.05      4.29 o 
  -5   7   7      894.91      885.70     19.34 o 
  -4   7   7        3.85        6.35      2.95 o 
  -3   7   7      673.58      648.93     13.97 o 
  -2   7   7        3.88        3.18      2.81 o 
  -1   7   7        7.92        3.46      2.35 o 
   0   7   7       10.34        7.59      1.85 o 
   1   7   7        0.40        2.20      1.65 o 
   2   7   7       36.45       46.32      2.16 o 
   3   7   7       95.74      109.85      3.18 o 
   4   7   7       69.02       64.55      2.68 o 
   5   7   7       93.39       87.48      3.14 o 
   6   7   7       44.04       43.42      3.38 o 
   7   7   7       52.25       45.74     14.63 o 
   8   7   7       10.93       12.92      5.25 o 
  -9   8   7        3.02        1.12      2.67 o 
  -8   8   7       16.64        9.76      3.61 o 
  -7   8   7        3.40        6.32      3.16 o 
  -6   8   7       39.96       53.32      6.68 o 
  -5   8   7       49.55       48.09      5.67 o 
  -4   8   7      155.48      172.88      8.75 o 
  -3   8   7       11.28       12.85      3.30 o 
  -2   8   7      153.75      141.08      6.79 o 
  -1   8   7        2.28        1.99      1.11 o 
   0   8   7       82.20       78.19      4.24 o 
   1   8   7      117.03      117.23      6.09 o 
   2   8   7       21.24       20.50      1.98 o 
   3   8   7        7.57        6.65      2.27 o 
   4   8   7       19.17       20.73      2.10 o 
   5   8   7       85.42       95.68      4.35 o 
   6   8   7       42.13       45.36      3.82 o 
   7   8   7        4.60        6.38      5.38 o 
  -9   9   7        3.97        1.39      2.66 o 
  -8   9   7        0.95       -0.65      2.04 o 
  -7   9   7       28.40       21.24      4.01 o 
  -6   9   7        6.27        4.66      3.02 o 
  -5   9   7      248.27      254.61      8.36 o 
  -4   9   7       70.55       66.23      4.71 o 
  -3   9   7      112.87      111.03      9.28 o 
  -2   9   7        6.42        6.86      3.15 o 
  -1   9   7      390.49      356.72     27.75 o 
   0   9   7      156.56      142.25      5.47 o 
   1   9   7       30.45       25.31      2.81 o 
   2   9   7      179.40      173.51      6.86 o 
   3   9   7      162.87      165.82      4.71 o 
   4   9   7       38.46       49.77      3.91 o 
   5   9   7        0.01        0.86      1.44 o 
   6   9   7        0.21        2.79      2.68 o 
   7   9   7        3.64       -1.27      5.08 o 
  -8  10   7        2.45        1.30      3.73 o 
  -7  10   7        3.31       -0.87      2.89 o 
  -6  10   7        0.02        0.12      2.01 o 
  -5  10   7        0.10        0.41      2.53 o 
  -4  10   7      261.98      261.05      8.21 o 
  -3  10   7       54.99       55.87      4.47 o 
  -2  10   7       20.97       24.86      4.20 o 
  -1  10   7       40.81       27.43      7.64 o 
   0  10   7       54.64       57.41      5.68 o 
   1  10   7      368.10      344.39     15.74 o 
   2  10   7      315.92      321.02      7.69 o 
   3  10   7       41.13       46.36      4.79 o 
   4  10   7       18.22       19.21      2.35 o 
   5  10   7        4.46       10.22      1.83 o 
   6  10   7       92.62      100.50      6.20 o 
   7  10   7        1.13       -1.99      4.99 o 
  -8  11   7        9.87       15.20      4.25 o 
  -7  11   7        7.00        3.61      2.60 o 
  -6  11   7        7.17        9.13      2.82 o 
  -5  11   7       69.69       73.87      6.69 o 
  -4  11   7        3.65       -0.38      3.21 o 
  -3  11   7        7.57       10.44      3.76 o 
  -2  11   7       14.75       15.07      3.25 o 
  -1  11   7      213.22      218.97      9.16 o 
   0  11   7        3.22        2.07      1.72 o 
   1  11   7       38.91       38.41      2.97 o 
   2  11   7        0.86        2.60      2.07 o 
   3  11   7       60.13       59.52      5.61 o 
   4  11   7        0.12       -0.73      2.13 o 
   5  11   7       26.95       24.24      3.08 o 
   6  11   7       27.06       36.67      3.94 o 
   7  11   7       38.19       33.36      8.17 o 
  -8  12   7       31.02       29.36      4.07 o 
  -7  12   7       11.34       14.25      4.32 o 
  -6  12   7        2.06        0.92      3.24 o 
  -5  12   7        3.91        4.37      3.77 o 
  -4  12   7      205.31      192.92      9.99 o 
  -3  12   7        0.34        1.73      3.29 o 
  -2  12   7        3.33        1.29      3.96 o 
  -1  12   7      767.89      711.89     17.07 o 
   0  12   7      129.99      120.86      8.12 o 
   1  12   7        6.86        6.97      2.44 o 
   2  12   7        2.36        4.21      2.38 o 
   3  12   7        5.72        4.27      2.05 o 
   4  12   7        1.18        1.60      2.11 o 
   5  12   7        9.11        5.21      2.20 o 
   6  12   7       17.23       16.27      3.47 o 
  -7  13   7        1.25        1.43      3.02 o 
  -6  13   7       12.59        4.67      3.48 o 
  -5  13   7        1.45        0.49      2.90 o 
  -4  13   7       18.60       22.24      4.20 o 
  -3  13   7        4.04        3.38      3.08 o 
  -2  13   7      382.13      368.96     14.30 o 
  -1  13   7      266.91      180.34     33.06 o 
   0  13   7        2.67        0.63      1.76 o 
   1  13   7        8.19        9.04      2.24 o 
   2  13   7        8.64        7.11      1.90 o 
   3  13   7       13.78       11.77      2.35 o 
   4  13   7        0.85       -1.15      1.86 o 
   5  13   7        4.64        3.00      2.43 o 
   6  13   7       12.76       11.51      4.78 o 
  -7  14   7        8.69        6.96      3.81 o 
  -6  14   7        6.12        1.76      3.87 o 
  -5  14   7        8.26        7.73      4.39 o 
  -4  14   7       24.67       26.31      5.40 o 
  -3  14   7       30.11       29.02      4.69 o 
  -2  14   7        0.25        2.43      3.60 o 
  -1  14   7      122.69       79.12     19.12 o 
   0  14   7      113.01      103.34     11.59 o 
   1  14   7        6.22        7.42      2.25 o 
   2  14   7       16.17       20.37      2.82 o 
   3  14   7        0.08        1.16      2.28 o 
   4  14   7       43.55       41.80      4.29 o 
   5  14   7        4.86        6.13      2.88 o 
  -6  15   7        1.61        4.23      3.73 o 
  -5  15   7        0.34       -1.53      3.33 o 
  -4  15   7        0.26        1.81      3.78 o 
  -3  15   7        4.71        6.49      5.47 o 
  -2  15   7        1.49        0.90      3.05 o 
  -1  15   7       58.87       34.50     11.87 o 
   0  15   7       10.14        7.35      2.23 o 
   1  15   7       12.02        9.81      2.53 o 
   2  15   7        1.55        5.53      2.92 o 
   3  15   7       60.23       72.58      6.18 o 
   4  15   7        1.54        4.69      2.59 o 
   5  15   7        1.34        6.35      4.44 o 
  -5  16   7       10.67       11.59      4.40 o 
  -4  16   7       14.08       18.59      5.50 o 
  -3  16   7        3.62        9.94      4.94 o 
  -2  16   7       18.81       13.45      4.16 o 
  -1  16   7        0.60        5.77      6.41 o 
   0  16   7      104.31      102.23      8.33 o 
   1  16   7       11.98       12.84      2.88 o 
   2  16   7        2.44        4.64      3.57 o 
   3  16   7       11.46       10.35      3.61 o 
   4  16   7        0.12        2.91      3.28 o 
  -5  17   7       20.26       32.81      8.76 o 
  -4  17   7        6.93       10.27      5.37 o 
  -3  17   7       15.99        7.92      4.97 o 
  -2  17   7        3.83        2.25      3.47 o 
  -1  17   7       24.43       32.36      6.10 o 
   0  17   7        8.41        7.89      4.05 o 
   1  17   7       50.62       50.36      4.40 o 
   2  17   7       11.80        9.01      3.52 o 
   3  17   7        0.24        1.06      3.39 o 
  -3  18   7        2.25       -0.98      4.46 o 
  -2  18   7        7.79        5.82      4.84 o 
  -1  18   7       28.14       28.26      6.35 o 
   0  18   7        5.62        3.64      4.71 o 
   1  18   7       28.91       47.74     14.78 o 
   2  18   7        0.00       -2.28      2.88 o 
 -10   0   8       14.98        3.16      4.63 o 
  -4   0   8       10.56       19.85      4.53 o 
  -2   0   8       78.24       84.06      4.82 o 
  -1   0   8      313.82      351.15     26.06 o 
   0   0   8      680.61      763.46     18.71 o 
   1   0   8      169.27      198.47      8.63 o 
   2   0   8     1128.35     1094.40     31.23 o 
   3   0   8      909.78      928.25     21.80 o 
   4   0   8      321.05      297.90      7.79 o 
   5   0   8       20.63       23.78      1.52 o 
   6   0   8       81.28       87.71      7.62 o 
   7   0   8       16.51        9.77      6.89 o 
   8   0   8       16.44       21.89      9.11 o 
  -9   1   8       53.42       64.87      7.76 o 
  -8   1   8        5.37        5.47      3.20 o 
  -7   1   8       61.30       77.37      7.75 o 
  -6   1   8       46.31       51.81      6.58 o 
  -2   1   8       49.16       53.79      5.49 o 
  -1   1   8       79.64       81.53      5.52 o 
   0   1   8        0.35        8.77      6.73 o 
   1   1   8       14.18       17.55      3.43 o 
   2   1   8      561.88      562.72     11.88 o 
   3   1   8      775.15      798.99     13.27 o 
   4   1   8       18.38       15.29      1.74 o 
   5   1   8       15.18        8.32      1.65 o 
   6   1   8       38.34       24.19      6.72 o 
   7   1   8       28.97       17.14      9.26 o 
   8   1   8        6.04       11.58      9.25 o 
  -9   2   8        5.94        4.59      5.10 o 
  -8   2   8        4.97        2.40      3.95 o 
  -5   2   8        7.38        8.94      3.06 o 
  -4   2   8       14.87       21.00      4.91 o 
  -3   2   8       26.44       27.22      2.55 o 
  -2   2   8        8.41        5.43      2.99 o 
  -1   2   8        0.29        1.48      1.76 o 
   0   2   8       57.44       52.80      2.09 o 
   1   2   8       14.08       12.44      1.68 o 
   2   2   8      266.63      259.80      7.98 o 
   3   2   8       11.67        8.70      1.49 o 
   4   2   8        6.80        4.57      1.16 o 
   5   2   8        0.24        0.03      1.72 o 
   6   2   8        0.04        1.07      2.67 o 
   7   2   8        0.38       -2.31      3.24 o 
   8   2   8        2.42       -0.84      4.28 o 
  -9   3   8        7.88        3.86      4.04 o 
  -8   3   8        0.14        0.85      2.13 o 
  -7   3   8        0.00        1.98      2.36 o 
  -5   3   8      298.42      300.21     22.31 o 
  -4   3   8      193.83      155.58     97.29 o 
  -3   3   8      295.25      309.01      7.50 o 
  -2   3   8        8.12        6.75      2.39 o 
  -1   3   8       12.32       19.07      2.09 o 
   0   3   8      138.81      123.88      7.18 o 
   1   3   8        0.03       -1.42      1.42 o 
   2   3   8        0.54       -0.51      1.19 o 
   3   3   8      190.03      185.18      4.01 o 
   4   3   8      342.98      362.49      5.12 o 
   5   3   8        0.39        0.35      1.36 o 
   6   3   8       24.51       20.65      6.61 o 
   7   3   8        0.05       -3.50      5.70 o 
   8   3   8        1.70       -1.71      7.56 o 
  -9   4   8        2.71        6.01      3.47 o 
  -8   4   8        0.89        3.84      2.26 o 
  -7   4   8       74.45       82.53      9.68 o 
  -6   4   8       83.93      102.65     10.21 o 
  -5   4   8      261.13      254.82     45.82 o 
  -4   4   8      608.92      667.76     37.28 o 
  -3   4   8      251.40      284.06     17.92 o 
  -2   4   8      376.67      417.64     12.52 o 
  -1   4   8       30.33       35.88      2.30 o 
   0   4   8      228.33      223.24      4.62 o 
   1   4   8       10.51       16.22      1.35 o 
   2   4   8       93.07       79.48      3.23 o 
   3   4   8        3.91        3.74      1.29 o 
   4   4   8       76.27       77.98      2.61 o 
   5   4   8      324.89      331.53     17.07 o 
   6   4   8       15.07       15.58      3.85 o 
   7   4   8        0.46        1.29      3.13 o 
   8   4   8       11.57       13.45      5.28 o 
  -9   5   8        3.94        3.11      3.48 o 
  -8   5   8       19.35       22.19      4.17 o 
  -7   5   8       93.73      108.72     11.19 o 
  -6   5   8        3.40        4.33      1.67 o 
  -5   5   8       10.11       13.96      2.47 o 
  -4   5   8      370.26      347.42     11.31 o 
  -3   5   8      149.71      150.59      6.24 o 
  -2   5   8        7.19        6.97      1.17 o 
  -1   5   8      158.41      152.50      5.37 o 
   0   5   8        7.92        7.48      1.34 o 
   1   5   8      168.27      188.43      4.10 o 
   2   5   8      405.87      406.74      6.51 o 
   3   5   8       44.17       51.00      2.55 o 
   4   5   8       57.41       58.09      2.10 o 
   5   5   8        8.63        7.61      1.04 o 
   6   5   8       46.45       46.77     15.98 o 
   7   5   8       31.37       25.30      5.48 o 
   8   5   8        0.80        0.75      7.17 o 
  -9   6   8        3.55        5.06      3.39 o 
  -8   6   8       73.16       80.13      4.84 o 
  -7   6   8        3.84        4.31      2.71 o 
  -6   6   8        4.59        4.51      2.36 o 
  -5   6   8       47.50       57.41      5.19 o 
  -4   6   8       50.16       57.73      7.13 o 
  -3   6   8      172.05      164.12      6.17 o 
  -2   6   8      124.37      137.27      5.95 o 
  -1   6   8      636.68      639.27     11.46 o 
   0   6   8      147.91      129.36      8.02 o 
   1   6   8        0.15       -1.20      1.47 o 
   2   6   8      223.57      225.46      5.00 o 
   3   6   8       27.03       32.32      2.71 o 
   4   6   8       62.24       65.02      2.80 o 
   5   6   8       55.12       60.28      4.10 o 
   6   6   8       44.50       53.74     13.77 o 
   7   6   8        0.01       -5.20      7.44 o 
  -9   7   8        4.07        5.79      3.58 o 
  -8   7   8        6.64        4.37      3.40 o 
  -7   7   8       35.89       36.92      4.75 o 
  -6   7   8       21.02       20.99      4.00 o 
  -5   7   8       22.35       20.86      4.69 o 
  -4   7   8        9.61        8.29      2.65 o 
  -3   7   8      154.64      154.27      6.09 o 
  -2   7   8      284.08      277.62      8.86 o 
  -1   7   8      230.05      237.89      7.87 o 
   0   7   8      322.49      328.97      6.58 o 
   1   7   8       16.87       19.22      2.17 o 
   2   7   8        9.49       11.22      1.84 o 
   3   7   8       24.04       26.13      2.01 o 
   4   7   8      115.51      113.28      3.38 o 
   5   7   8       16.62       17.88      1.89 o 
   6   7   8       70.41       82.41      6.29 o 
   7   7   8        0.73        4.33      5.56 o 
  -9   8   8       19.31       19.14      3.84 o 
  -8   8   8        0.40        0.39      2.72 o 
  -7   8   8      102.86      111.01      9.43 o 
  -6   8   8        0.02        0.52      2.79 o 
  -5   8   8      186.26      178.43      6.43 o 
  -4   8   8       28.22       23.35      3.84 o 
  -3   8   8      290.04      289.33      9.75 o 
  -2   8   8        4.57        5.47      2.23 o 
  -1   8   8        8.57        6.47      2.69 o 
   0   8   8       43.09       38.91      2.74 o 
   1   8   8        0.01        1.94      1.36 o 
   2   8   8       13.30       14.08      2.42 o 
   3   8   8       17.22       15.19      1.71 o 
   4   8   8       49.40       51.41      3.90 o 
   5   8   8       11.50        8.77      1.75 o 
   6   8   8       73.28       85.73      6.08 o 
   7   8   8        6.27        3.90      5.55 o 
  -8   9   8       28.68       29.11      6.16 o 
  -7   9   8       56.38       59.27      5.19 o 
  -6   9   8       96.13       78.78      6.12 o 
  -5   9   8       21.87       22.48      3.63 o 
  -4   9   8        2.78       -0.30      1.85 o 
  -3   9   8      157.64      166.42      5.98 o 
  -2   9   8      181.28      170.49      6.97 o 
  -1   9   8        0.07       -1.83      2.71 o 
   0   9   8        1.69        1.89      1.53 o 
   1   9   8       26.63       37.93      4.74 o 
   2   9   8      260.70      270.35      6.04 o 
   3   9   8       26.89       28.76      2.94 o 
   4   9   8       87.50       82.92      3.81 o 
   5   9   8        1.00        1.98      1.36 o 
   6   9   8       16.94       19.42      3.67 o 
   7   9   8        0.65        4.54      7.99 o 
  -8  10   8        0.00        0.67      2.57 o 
  -7  10   8        3.61        2.91      2.68 o 
  -6  10   8        1.64        0.22      2.29 o 
  -5  10   8        0.09        1.65      3.08 o 
  -4  10   8       18.37       20.17      3.63 o 
  -3  10   8        3.85        6.13      3.01 o 
  -2  10   8      570.94      558.27     15.17 o 
  -1  10   8        0.10        1.13      1.26 o 
   0  10   8       92.98       94.91      3.71 o 
   1  10   8      119.22      114.48      4.72 o 
   2  10   8       90.02       94.51      4.43 o 
   3  10   8       22.44       18.37      2.51 o 
   4  10   8        9.38        5.29      1.84 o 
   5  10   8        0.20        0.24      1.52 o 
   6  10   8       13.52       12.56      3.65 o 
  -8  11   8       25.41       28.92      4.24 o 
  -7  11   8       12.26       11.15      4.24 o 
  -6  11   8        3.57        1.04      3.87 o 
  -5  11   8      185.31      183.38      8.95 o 
  -4  11   8        6.88        5.32      3.82 o 
  -3  11   8       71.81       61.29      6.25 o 
  -2  11   8       94.41       84.75      5.84 o 
  -1  11   8       42.52       33.87      4.62 o 
   0  11   8        0.90       -1.08      1.72 o 
   1  11   8        1.05        1.11      2.22 o 
   2  11   8      157.39      169.60      6.40 o 
   3  11   8       12.77       13.53      2.22 o 
   4  11   8        0.62       -0.91      1.56 o 
   5  11   8       18.21       14.17      2.26 o 
   6  11   8       10.70       12.60      3.96 o 
  -7  12   8        0.26        0.85      3.30 o 
  -6  12   8       61.58       71.33      5.23 o 
  -5  12   8       64.47       84.45     12.36 o 
  -4  12   8       12.48       17.13      3.90 o 
  -3  12   8        1.58        7.06      3.36 o 
  -2  12   8       45.95       33.03      5.34 o 
  -1  12   8        1.03        0.85      3.12 o 
   0  12   8       12.45       11.32      2.30 o 
   1  12   8       28.06       24.97      2.76 o 
   2  12   8       11.74        9.01      2.67 o 
   3  12   8       46.54       46.27      5.50 o 
   4  12   8       14.78       16.54      3.68 o 
   5  12   8        0.02       -0.02      1.77 o 
   6  12   8        0.14       -2.77      3.45 o 
  -7  13   8       11.14       10.20      3.98 o 
  -6  13   8       34.95       27.83      4.20 o 
  -5  13   8       12.63       22.77      4.61 o 
  -4  13   8        1.00        1.19      3.70 o 
  -3  13   8       13.19       14.73      4.01 o 
  -2  13   8      172.04      174.64      9.64 o 
  -1  13   8        8.61        4.85      3.23 o 
   0  13   8       23.17       19.36      2.52 o 
   1  13   8       11.13        7.79      2.61 o 
   2  13   8        0.12        1.41      2.36 o 
   3  13   8       16.70       15.26      2.65 o 
   4  13   8        0.44       -0.13      2.18 o 
   5  13   8        0.27        3.41      1.91 o 
  -6  14   8       14.94       13.40      4.46 o 
  -5  14   8        0.73        2.84      3.50 o 
  -4  14   8       34.74       33.43      6.99 o 
  -3  14   8       20.23       22.14      5.36 o 
  -2  14   8       28.51       21.48      4.44 o 
  -1  14   8        0.04        1.10      3.40 o 
   0  14   8       12.00       11.56      2.50 o 
   1  14   8       26.78       37.03      4.76 o 
   2  14   8       15.22       10.56      2.75 o 
   3  14   8        0.43        2.01      2.27 o 
   4  14   8       25.23       18.71      2.81 o 
   5  14   8        2.58       -0.33      2.13 o 
  -5  15   8        0.76       -0.34      3.06 o 
  -4  15   8       10.75       11.05      4.28 o 
  -3  15   8       55.32       45.59      6.91 o 
  -2  15   8       24.19       24.15      4.66 o 
  -1  15   8        2.81        3.21      5.53 o 
   0  15   8       38.58       41.81      4.37 o 
   1  15   8       23.63       20.78      5.52 o 
   2  15   8        0.00        3.08      2.95 o 
   3  15   8        6.33        6.35      2.52 o 
   4  15   8       16.75       15.22      3.40 o 
  -5  16   8        1.30        4.56      6.04 o 
  -4  16   8       21.11       27.62      6.41 o 
  -3  16   8        3.36        2.16      4.30 o 
  -2  16   8        1.21        3.73      3.57 o 
  -1  16   8        1.69        3.49      4.11 o 
   0  16   8        3.90        5.85      3.68 o 
   1  16   8        0.85        0.16      2.41 o 
   2  16   8        6.07        2.55      3.07 o 
   3  16   8       45.02       38.07      7.51 o 
  -4  17   8       36.90       31.72      6.02 o 
  -3  17   8        0.09       -4.11      4.14 o 
  -2  17   8        2.92        0.91      3.93 o 
  -1  17   8        1.04       -4.46      5.77 o 
   0  17   8        0.08        1.96      4.57 o 
   1  17   8        9.77       10.59      4.33 o 
   2  17   8        0.46       -0.81      2.82 o 
  -2  18   8        0.97       -1.91     10.36 o 
  -1  18   8       16.85       18.70      5.28 o 
   0  18   8        0.38       -1.26      3.07 o 
  -5   1   9       41.76       37.43      4.54 o 
  -4   1   9      115.31      132.91      9.59 o 
  -3   1   9       23.52       29.36      3.63 o 
  -2   1   9        0.54       -1.11      1.35 o 
  -1   1   9       86.57       95.47      3.95 o 
   0   1   9        8.26        8.96      3.67 o 
   1   1   9      113.94      115.92      4.39 o 
   2   1   9      696.57      697.23     12.20 o 
   3   1   9       19.30       12.79      4.23 o 
   4   1   9        0.14       -0.52      1.17 o 
   5   1   9        6.49        2.95      1.31 o 
   6   1   9        6.18        4.72      4.24 o 
   7   1   9        0.58        2.65      4.46 o 
  -8   2   9       25.15       21.61      5.46 o 
  -4   2   9      384.71      417.53     18.42 o 
  -3   2   9      205.46      212.98      7.39 o 
  -2   2   9       19.38       18.83      3.95 o 
  -1   2   9        8.08        8.83      1.68 o 
   0   2   9        4.73        6.06      3.49 o 
   1   2   9       30.73       38.06      3.58 o 
   2   2   9       29.26       61.86     15.40 o 
   3   2   9      254.99      247.36      4.55 o 
   4   2   9       91.03       92.20      2.88 o 
   5   2   9       19.92       15.46      1.22 o 
   6   2   9       33.06       26.28      4.83 o 
   7   2   9       15.20       15.32      5.86 o 
  -8   3   9        4.49        3.82      3.54 o 
  -7   3   9       22.89       35.11      4.68 o 
  -4   3   9      210.11      221.71      6.89 o 
  -3   3   9      134.26      147.23      6.73 o 
  -2   3   9        9.66       10.57      4.52 o 
  -1   3   9      219.25      212.03     14.20 o 
   0   3   9        6.40        7.31      1.97 o 
   1   3   9      173.82      176.07      5.36 o 
   2   3   9      123.85      122.48      5.18 o 
   3   3   9       15.94       15.41      1.82 o 
   4   3   9        0.01       -0.72      1.09 o 
   5   3   9      155.04      150.02      8.09 o 
   6   3   9      103.25      109.26     13.17 o 
   7   3   9        5.97        4.78      5.28 o 
  -9   4   9        0.69       -0.29      3.09 o 
  -8   4   9       11.03        9.78      6.72 o 
  -7   4   9        9.04        5.65      3.13 o 
  -6   4   9      525.34      569.78     19.73 o 
  -5   4   9       89.30      103.20     14.33 o 
  -4   4   9       12.87       12.92      2.65 o 
  -3   4   9       23.49       16.00      2.67 o 
  -2   4   9        0.73       -0.36      2.17 o 
  -1   4   9        2.64       -0.40      1.43 o 
   0   4   9        0.35        0.86      1.21 o 
   1   4   9      612.94      597.75      8.68 o 
   2   4   9       27.62       32.81      2.15 o 
   3   4   9      294.69      287.67      5.87 o 
   4   4   9        0.34       -1.30      1.30 o 
   5   4   9       18.31       13.38      1.44 o 
   6   4   9       16.85       11.43      6.95 o 
   7   4   9        4.49        9.07      4.10 o 
  -9   5   9        0.10       -1.55      3.63 o 
  -8   5   9       21.48       22.42      4.73 o 
  -7   5   9      150.28      139.71     12.37 o 
  -6   5   9       88.35       77.66      5.20 o 
  -5   5   9       77.91       85.79      8.97 o 
  -4   5   9       34.77       32.30      6.75 o 
  -3   5   9       31.47       42.41      8.70 o 
  -2   5   9      101.38      101.90      3.91 o 
  -1   5   9      432.82      462.28      7.55 o 
   0   5   9       25.68       29.62      2.50 o 
   1   5   9      117.99      106.26      3.37 o 
   2   5   9       84.05       85.44      2.72 o 
   3   5   9        0.93        1.04      1.50 o 
   4   5   9        2.91        3.24      1.50 o 
   5   5   9        7.52        4.53      1.45 o 
   6   5   9        3.34        0.36      6.63 o 
   7   5   9       17.57       11.07      8.56 o 
  -9   6   9        3.75       -2.75      2.80 o 
  -8   6   9       64.42       85.62     18.70 o 
  -7   6   9        0.84        2.28      2.31 o 
  -6   6   9        9.41        8.93      4.52 o 
  -5   6   9       81.48       85.91      6.62 o 
  -4   6   9        0.63        1.65      2.75 o 
  -3   6   9       54.36       62.96      9.55 o 
  -2   6   9      213.05      213.30      7.11 o 
  -1   6   9      249.05      219.71      7.71 o 
   0   6   9       35.85       35.23      6.17 o 
   1   6   9        4.07        4.09      1.74 o 
   2   6   9      180.04      179.40      4.84 o 
   3   6   9        0.82        0.49      1.67 o 
   4   6   9       29.09       28.62      4.10 o 
   5   6   9       11.16        9.43      1.52 o 
   6   6   9        3.98       -0.08      5.85 o 
   7   6   9        0.07       -3.85      7.83 o 
  -8   7   9      215.40      225.48      8.81 o 
  -7   7   9       14.56       15.69      4.14 o 
  -6   7   9       61.55       58.80      5.68 o 
  -5   7   9       20.83       17.46      3.43 o 
  -4   7   9       31.50       29.15      3.67 o 
  -3   7   9        1.80       -0.05      2.19 o 
  -2   7   9       12.49       13.95      3.33 o 
  -1   7   9      147.90      161.68      6.83 o 
   0   7   9       45.73       35.08      2.20 o 
   1   7   9      708.18      672.74     11.27 o 
   2   7   9       52.49       55.60      2.97 o 
   3   7   9        1.12        2.10      1.48 o 
   4   7   9        0.97        0.68      1.50 o 
   5   7   9        1.75        0.81      1.34 o 
   6   7   9        1.00        4.16      4.02 o 
   7   7   9        4.88        6.21      7.23 o 
  -8   8   9        2.25        2.97      3.22 o 
  -7   8   9       41.48       39.68      4.80 o 
  -6   8   9       13.79       11.18      3.43 o 
  -5   8   9        0.04        4.50      2.63 o 
  -4   8   9       60.31       66.45      4.32 o 
  -3   8   9       54.73       53.46      5.23 o 
  -2   8   9        6.60        5.54      2.43 o 
  -1   8   9       65.96       74.03      4.95 o 
   0   8   9      350.33      342.80      6.59 o 
   1   8   9       20.67       18.66      2.40 o 
   2   8   9       49.47       51.11      2.84 o 
   3   8   9       24.84       20.62      2.35 o 
   4   8   9        0.02       -0.01      1.65 o 
   5   8   9       14.18       11.52      3.52 o 
   6   8   9        0.64       -3.36      7.29 o 
  -8   9   9        0.11       -1.63      3.68 o 
  -7   9   9        3.81        2.80      3.14 o 
  -6   9   9        3.29       -1.11      2.29 o 
  -5   9   9       44.50       49.66      4.84 o 
  -4   9   9       18.81       14.94      3.47 o 
  -3   9   9        7.56        6.53      3.60 o 
  -2   9   9       25.09       26.95      4.05 o 
  -1   9   9       20.29       30.05      3.55 o 
   0   9   9      242.74      259.41      6.38 o 
   1   9   9        0.91       -0.45      2.08 o 
   2   9   9       26.98       21.56      2.61 o 
   3   9   9        1.38        2.68      1.82 o 
   4   9   9        0.30        0.32      1.60 o 
   5   9   9       14.09       13.78      3.64 o 
   6   9   9        2.34       -2.07      6.96 o 
  -8  10   9        2.32       -3.84      3.84 o 
  -7  10   9        4.75        7.73      4.18 o 
  -6  10   9        1.89       -0.62      3.87 o 
  -5  10   9        0.76        2.30      2.94 o 
  -4  10   9       26.64       39.00      5.16 o 
  -3  10   9       50.32       58.65      6.26 o 
  -2  10   9        3.14       -0.07      2.23 o 
  -1  10   9        0.50        4.56      2.59 o 
   0  10   9       12.76       15.21      2.33 o 
   1  10   9        6.31        5.10      1.85 o 
   2  10   9      204.90      215.48      6.40 o 
   3  10   9        7.84        8.47      2.51 o 
   4  10   9        6.36        9.27      2.44 o 
   5  10   9       16.20       14.27      3.15 o 
   6  10   9        2.09        0.78      2.78 o 
  -7  11   9        2.14        0.22      3.52 o 
  -6  11   9        0.12        1.72      3.00 o 
  -5  11   9      119.20      126.50      7.24 o 
  -4  11   9        5.65        5.62      2.86 o 
  -3  11   9       63.58       69.84      4.78 o 
  -2  11   9       32.20       33.31      5.28 o 
  -1  11   9       28.98       29.96      6.23 o 
   0  11   9       39.56       39.53      2.89 o 
   1  11   9       22.15       17.57      3.61 o 
   2  11   9       24.39       20.93      2.33 o 
   3  11   9        1.02       -1.04      2.21 o 
   4  11   9        7.94        6.78      2.12 o 
   5  11   9       14.71       11.29      3.68 o 
  -7  12   9        0.11       -3.82      3.82 o 
  -6  12   9        6.42       12.62      3.62 o 
  -5  12   9        0.35        2.70      3.20 o 
  -4  12   9        4.44        4.37      3.31 o 
  -3  12   9       34.28       59.58     12.33 o 
  -2  12   9        3.43        2.52      3.67 o 
  -1  12   9      164.28      167.29      8.31 o 
   0  12   9        1.29        1.58      1.78 o 
   1  12   9       11.55       10.50      2.82 o 
   2  12   9        1.70        1.66      2.50 o 
   3  12   9       27.05       26.59      3.25 o 
   4  12   9       15.46       13.41      2.85 o 
   5  12   9        2.22        5.62      3.24 o 
  -6  13   9        1.26        0.86      4.43 o 
  -5  13   9        1.41        1.89      2.92 o 
  -4  13   9        8.03        6.50      3.81 o 
  -3  13   9       34.69       43.47      6.44 o 
  -2  13   9       32.56       38.00      6.02 o 
  -1  13   9        4.22       -0.06      3.07 o 
   0  13   9       29.47       14.89      2.85 o 
   1  13   9        1.11        3.73      3.25 o 
   2  13   9        2.09        1.74      3.04 o 
   3  13   9        2.48        3.72      2.36 o 
   4  13   9        2.38        4.85      2.80 o 
  -5  14   9        2.95        8.66      3.57 o 
  -4  14   9       48.70       40.18      5.74 o 
  -3  14   9        5.98        5.46      4.36 o 
  -2  14   9       56.95       77.34      6.78 o 
  -1  14   9        5.25        6.95      5.45 o 
   0  14   9        0.68        1.94      2.79 o 
   1  14   9        4.07        8.12      3.34 o 
   2  14   9       36.37       29.34      3.31 o 
   3  14   9        0.43        1.46      2.60 o 
   4  14   9        8.36        6.48      2.42 o 
  -5  15   9        4.72        1.26      5.49 o 
  -4  15   9       37.15       35.47      6.89 o 
  -3  15   9       41.39       49.79      6.30 o 
  -2  15   9        5.68        8.27      4.65 o 
  -1  15   9        2.00        1.50      3.85 o 
   0  15   9        0.29        0.68      2.82 o 
   1  15   9        0.99        4.98      3.49 o 
   2  15   9       19.37       17.00      4.37 o 
   3  15   9        0.51        4.68      3.93 o 
  -4  16   9       13.12       19.94      6.23 o 
  -3  16   9        3.41        4.41      4.14 o 
  -2  16   9       32.19       29.97      6.73 o 
  -1  16   9       14.95        8.35      4.18 o 
   0  16   9       81.60       98.57      8.52 o 
   1  16   9        0.27       -0.85      4.36 o 
   2  16   9        3.22        1.67      2.73 o 
  -2  17   9       13.76       10.33      5.47 o 
  -1  17   9        0.00       -0.31      3.43 o 
   0  17   9        0.02       -1.52      3.61 o 
  -4   0  10       15.11       19.26      5.40 o 
  -3   0  10        7.38        5.13      3.08 o 
  -2   0  10      282.85      282.47      8.33 o 
  -1   0  10       23.67       24.74      3.79 o 
   0   0  10      112.63      116.56     11.25 o 
   1   0  10      134.78      141.51      7.03 o 
   2   0  10      166.89      166.45      9.86 o 
   3   0  10        1.82        0.86      2.09 o 
   4   0  10       20.05       16.37      2.90 o 
   5   0  10       12.52        9.51      1.95 o 
   6   0  10       12.15       15.77      5.93 o 
   7   0  10        8.70       16.17     14.60 o 
  -6   1  10       25.05       28.63      6.71 o 
  -4   1  10       47.41       45.59      3.93 o 
  -3   1  10       14.81        8.16      2.71 o 
  -2   1  10       21.69       33.36      7.65 o 
  -1   1  10       22.61       15.19      4.14 o 
   0   1  10       41.67       45.74      3.34 o 
   1   1  10        0.08        2.06      2.04 o 
   2   1  10       50.59       54.94      3.50 o 
   3   1  10        1.97        1.38      2.01 o 
   4   1  10        8.21       10.42      2.39 o 
   5   1  10        6.51        5.17      1.39 o 
   6   1  10       14.01       14.66      4.79 o 
   7   1  10        4.12        1.22      5.48 o 
  -4   2  10        4.33        4.80      2.64 o 
  -3   2  10       53.10       51.62      5.60 o 
  -2   2  10       62.90       69.23      4.31 o 
  -1   2  10       39.93       58.68      3.48 o 
   0   2  10       29.11       25.13      3.24 o 
   1   2  10      176.51      178.63      6.87 o 
   2   2  10      161.56      148.72      5.38 o 
   3   2  10        0.01        2.15      1.44 o 
   4   2  10        3.74       11.20      3.34 o 
   5   2  10       10.31        8.43      2.40 o 
   6   2  10        0.10        0.49      3.37 o 
   7   2  10        0.83       -0.15      3.76 o 
  -5   3  10        4.96        2.59      2.75 o 
  -4   3  10        2.20        3.18      2.65 o 
  -3   3  10       13.21        9.76      2.64 o 
  -2   3  10       47.03       45.94      8.98 o 
  -1   3  10       40.65       45.18      6.15 o 
   0   3  10      112.37      104.69      4.78 o 
   1   3  10       97.63       95.55      4.26 o 
   2   3  10      220.23      207.95      4.30 o 
   3   3  10       13.30       10.11      1.85 o 
   4   3  10       22.69       22.42      2.24 o 
   5   3  10       48.32       47.04     14.69 o 
   6   3  10       23.14        9.32      4.66 o 
  -7   4  10        5.29       -0.37      4.08 o 
  -6   4  10        3.07        1.64      1.54 o 
  -5   4  10      110.06      139.74     19.89 o 
  -4   4  10       15.14       20.21      2.84 o 
  -3   4  10        1.36       -0.93      1.58 o 
  -2   4  10      142.06      137.20      9.14 o 
  -1   4  10       23.93       19.20      2.22 o 
   0   4  10        4.88        2.45      2.09 o 
   1   4  10        0.60        6.88      1.95 o 
   2   4  10       94.46      108.46      8.83 o 
   3   4  10        5.95        3.34      1.67 o 
   4   4  10        5.44        3.55      1.58 o 
   5   4  10        1.07        1.34      1.96 o 
   6   4  10       49.74       55.03      7.36 o 
  -8   5  10       19.57       17.18      5.89 o 
  -7   5  10       54.76       53.99      4.97 o 
  -6   5  10       16.08       10.86      3.47 o 
  -5   5  10        0.17       -0.81      2.37 o 
  -4   5  10        5.73        0.94      3.23 o 
  -3   5  10       10.52        8.12      2.46 o 
  -2   5  10        0.01       -0.80      2.11 o 
  -1   5  10        6.68        4.57      1.65 o 
   0   5  10       29.39       21.82      2.23 o 
   1   5  10        6.48        6.90      1.47 o 
   2   5  10        9.68        8.61      2.36 o 
   3   5  10       23.29       19.01      2.92 o 
   4   5  10        0.10        0.92      1.51 o 
   5   5  10        7.75        5.52      2.73 o 
   6   5  10        7.47        6.42      7.88 o 
  -8   6  10        8.24       10.03      3.95 o 
  -7   6  10       26.97       21.91      4.22 o 
  -6   6  10       50.66       54.03      5.12 o 
  -5   6  10      134.84      155.78      8.51 o 
  -4   6  10       95.12      100.65      6.62 o 
  -3   6  10        3.47        4.03      2.19 o 
  -2   6  10        0.05        0.86      2.00 o 
  -1   6  10       38.32       44.63      3.59 o 
   0   6  10        0.05       -1.38      2.18 o 
   1   6  10       25.77       25.88      2.68 o 
   2   6  10        1.67        6.12      2.16 o 
   3   6  10        0.01       -0.26      1.30 o 
   4   6  10        0.46        1.11      1.60 o 
   5   6  10        5.85        4.04      2.92 o 
   6   6  10       16.13       13.48      6.49 o 
  -8   7  10       16.61       16.09      4.13 o 
  -7   7  10        3.79        9.12      3.66 o 
  -6   7  10       69.83       70.60      8.03 o 
  -5   7  10      109.21      109.21      8.84 o 
  -4   7  10        4.04        2.22      2.78 o 
  -3   7  10        0.43       -1.56      2.85 o 
  -2   7  10       17.71       16.31      3.15 o 
  -1   7  10      143.66      176.38      6.45 o 
   0   7  10       27.20       30.46      2.94 o 
   1   7  10       71.39       62.83      5.52 o 
   2   7  10      118.35      118.19      5.04 o 
   3   7  10       20.14       17.73      2.38 o 
   4   7  10        2.02        2.10      1.69 o 
   5   7  10        1.82       -2.51      2.51 o 
   6   7  10        6.23       10.48      5.21 o 
  -8   8  10       37.10       39.81      6.34 o 
  -7   8  10        0.07        1.56      3.54 o 
  -6   8  10        0.06        0.21      2.25 o 
  -5   8  10        3.90        0.54      2.35 o 
  -4   8  10       22.33       19.17      3.78 o 
  -3   8  10       76.93       84.07      5.34 o 
  -2   8  10      229.23      235.33      8.33 o 
  -1   8  10        6.84        4.97      2.58 o 
   0   8  10       46.34       47.91      3.25 o 
   1   8  10      327.06      319.09      7.25 o 
   2   8  10       25.28       22.83      2.08 o 
   3   8  10       11.42        9.49      2.21 o 
   4   8  10        1.06        1.87      1.76 o 
   5   8  10        0.48        1.05      2.36 o 
   6   8  10        1.28        2.74     10.37 o 
  -7   9  10       47.03       58.54      4.91 o 
  -6   9  10       27.14       26.59      6.29 o 
  -5   9  10       99.85      103.47      6.71 o 
  -4   9  10        1.37        0.07      2.65 o 
  -3   9  10        0.38        2.26      3.26 o 
  -2   9  10      182.11      184.18     10.32 o 
  -1   9  10      166.64      162.09      6.06 o 
   0   9  10      337.46      328.45     17.00 o 
   1   9  10        0.39       -0.48      1.98 o 
   2   9  10       22.46       21.94      3.06 o 
   3   9  10        8.24        8.00      1.83 o 
   4   9  10        5.15        3.46      2.23 o 
   5   9  10        3.99        2.37      3.37 o 
  -7  10  10        3.36        7.17      4.38 o 
  -6  10  10        0.01       -0.03      2.58 o 
  -5  10  10        7.93       12.85      4.47 o 
  -4  10  10       45.97       53.38      8.67 o 
  -3  10  10       56.85       74.07      7.60 o 
  -2  10  10       49.42       63.35      4.73 o 
  -1  10  10        3.10        4.20      2.66 o 
   0  10  10       23.06       14.91      2.64 o 
   1  10  10        0.81        0.95      1.65 o 
   2  10  10        2.19        3.15      1.74 o 
   3  10  10       12.29       11.60      2.79 o 
   4  10  10        2.55        1.39      1.89 o 
   5  10  10        0.62       -0.68      2.66 o 
  -6  11  10        3.10        4.12      3.47 o 
  -5  11  10        0.29        1.21      3.16 o 
  -4  11  10       10.15       17.54      4.11 o 
  -3  11  10        0.96        5.12      3.21 o 
  -2  11  10        3.22        3.13      3.11 o 
  -1  11  10      135.04      133.39      8.67 o 
   0  11  10       37.62       31.76      3.55 o 
   1  11  10       59.17       55.90      4.87 o 
   2  11  10        8.28        5.19      1.97 o 
   3  11  10        0.93        0.81      2.02 o 
   4  11  10        3.26        4.84      2.12 o 
  -6  12  10        0.60       -0.78      4.55 o 
  -5  12  10       12.11       11.55      4.61 o 
  -4  12  10        1.28        0.89      3.09 o 
  -3  12  10       30.17       33.67      6.16 o 
  -2  12  10       15.30       13.04      3.75 o 
  -1  12  10        3.67        1.04      2.22 o 
   0  12  10        1.04        0.69      1.71 o 
   1  12  10        5.35        8.38      3.34 o 
   2  12  10        0.86        1.29      2.48 o 
   3  12  10        2.51        4.67      2.48 o 
   4  12  10       18.32       27.12      4.83 o 
  -5  13  10        0.27       -0.93      3.46 o 
  -4  13  10        6.39        6.22      3.75 o 
  -3  13  10       69.96       72.90      6.38 o 
  -2  13  10        1.09        1.89      2.81 o 
  -1  13  10       67.39       71.26      6.73 o 
   0  13  10       10.18       16.43      3.68 o 
   1  13  10       27.03       26.71      4.75 o 
   2  13  10        2.23        5.97      3.28 o 
   3  13  10        0.28        0.20      1.84 o 
  -5  14  10        7.51        4.61     11.10 o 
  -4  14  10        0.56       -3.89      3.89 o 
  -3  14  10        0.05        2.70      3.64 o 
  -2  14  10        3.95        2.36      4.08 o 
  -1  14  10       10.95        7.63      4.67 o 
   0  14  10        2.94        4.01      3.06 o 
   1  14  10        5.02        3.70      3.39 o 
   2  14  10        0.56        1.63      2.20 o 
   3  14  10        0.74        7.34      5.61 o 
  -4  15  10       24.67       25.31     14.59 o 
  -3  15  10       55.06       79.66      7.82 o 
  -2  15  10       12.44       12.26      5.54 o 
  -1  15  10        1.33        0.89      3.37 o 
   0  15  10       13.91       17.13      4.65 o 
   1  15  10        0.83        2.60      3.47 o 
  -1  16  10        3.93        2.03      3.83 o 
  -4   1  11       27.09       38.93      3.36 o 
  -3   1  11       15.42       17.49      4.97 o 
  -2   1  11       86.64       83.83      5.11 o 
  -1   1  11        4.33        7.52      2.64 o 
   0   1  11       53.60       43.51      4.93 o 
   1   1  11       15.11       16.12      2.63 o 
   2   1  11       11.85       12.67      3.76 o 
   3   1  11       15.55       18.24      2.70 o 
   4   1  11       15.95       14.61      2.16 o 
   5   1  11       25.60       17.88      4.53 o 
   6   1  11        0.14       -0.91      4.09 o 
  -6   2  11        0.17        0.24      2.09 o 
  -5   2  11      190.51      146.22      9.51 o 
  -4   2  11       36.81       42.28      5.61 o 
  -3   2  11      133.77      124.46     18.34 o 
  -2   2  11        5.31        5.87      3.37 o 
  -1   2  11      104.24      101.18     11.89 o 
   0   2  11        4.63        9.05      1.83 o 
   1   2  11       48.42       46.82      3.06 o 
   2   2  11       24.59       33.40      4.63 o 
   3   2  11        6.07        6.46      2.44 o 
   4   2  11        0.11        1.20      1.49 o 
   5   2  11       22.07       31.38      8.21 o 
   6   2  11        0.12        0.08      4.57 o 
  -5   3  11       27.03       38.89      4.66 o 
  -4   3  11        0.95       -2.08      2.96 o 
  -3   3  11       51.28       52.74     30.00 o 
  -2   3  11        7.59        3.51      2.25 o 
  -1   3  11       11.12        6.43      2.43 o 
   0   3  11        5.31        3.65      1.92 o 
   1   3  11       35.04       38.49      3.24 o 
   2   3  11        1.99       -0.03      1.70 o 
   3   3  11       17.12       19.10      2.42 o 
   4   3  11       13.96        9.65      2.10 o 
   5   3  11       13.51       11.09      5.95 o 
   6   3  11        3.72        1.95      5.14 o 
  -6   4  11        3.43       12.49      6.34 o 
  -4   4  11        2.59       -1.06      4.87 o 
  -3   4  11        0.23        2.29      2.63 o 
  -2   4  11       14.36       11.60      3.58 o 
  -1   4  11       92.49       84.70      9.55 o 
   0   4  11        0.00       -2.12      2.12 o 
   1   4  11        4.42        6.27      1.59 o 
   2   4  11       34.54       41.69      3.92 o 
   3   4  11       24.70       22.85      2.73 o 
   4   4  11        0.71        1.43      1.68 o 
   5   4  11        0.78       -3.23      6.64 o 
   6   4  11       24.98       13.91     13.81 o 
  -8   5  11       51.11       60.42     23.77 o 
  -7   5  11       10.69        6.40      6.97 o 
  -6   5  11        1.50        2.00      3.68 o 
  -5   5  11       45.58       51.16      4.59 o 
  -4   5  11       83.62       89.24      7.36 o 
  -3   5  11       27.02       26.51      6.23 o 
  -2   5  11       16.50       15.20      2.23 o 
  -1   5  11        0.95       -0.65      1.51 o 
   0   5  11      159.83      154.14      6.63 o 
   1   5  11        8.27        4.22      1.84 o 
   2   5  11       27.47       24.06      2.57 o 
   3   5  11       41.94       39.27      4.02 o 
   4   5  11       83.80       88.07      3.40 o 
   5   5  11       38.76       31.92     16.90 o 
  -7   6  11        0.91        1.86      2.61 o 
  -6   6  11        9.96        7.66      5.06 o 
  -5   6  11       14.16       18.10      5.58 o 
  -4   6  11       29.59       29.94      3.93 o 
  -3   6  11       86.81      101.63      5.42 o 
  -2   6  11        0.35        0.15      2.66 o 
  -1   6  11       40.56       46.44      3.55 o 
   0   6  11       18.83       14.28      2.36 o 
   1   6  11      130.35      124.52      5.32 o 
   2   6  11        0.47        0.17      2.03 o 
   3   6  11        0.36        1.37      1.62 o 
   4   6  11        0.16        0.55      1.52 o 
   5   6  11       19.93        9.27      5.86 o 
  -7   7  11        1.16        6.27      5.12 o 
  -6   7  11       49.86       46.88      4.82 o 
  -5   7  11        5.58       -0.10      2.92 o 
  -4   7  11        3.90        0.56      2.92 o 
  -3   7  11        5.89        6.60      3.16 o 
  -2   7  11       74.02       75.33      4.31 o 
  -1   7  11        1.20        0.65      3.01 o 
   0   7  11       93.68       97.70      5.04 o 
   1   7  11       91.79       80.03      4.03 o 
   2   7  11      119.57      118.11      5.93 o 
   3   7  11        7.35        7.92      2.17 o 
   4   7  11        0.74        0.79      1.75 o 
   5   7  11       36.57       34.93     13.79 o 
  -7   8  11       10.08       10.66      3.36 o 
  -6   8  11        5.62        7.29      3.71 o 
  -5   8  11        2.42        4.74      3.42 o 
  -4   8  11        6.72        7.40      3.08 o 
  -3   8  11       13.51       16.84      4.34 o 
  -2   8  11        0.17        0.41      2.96 o 
  -1   8  11       13.74       11.61      2.73 o 
   0   8  11       24.31       36.53      3.31 o 
   1   8  11        4.88        4.94      2.01 o 
   2   8  11        1.57        0.57      1.57 o 
   3   8  11       10.28       10.75      2.09 o 
   4   8  11        2.27        4.24      2.00 o 
   5   8  11        3.27        4.43      4.29 o 
  -7   9  11        0.57        0.84      5.48 o 
  -6   9  11        2.52        2.54      3.42 o 
  -5   9  11        6.71        8.08      5.20 o 
  -4   9  11       11.29       14.58      4.01 o 
  -3   9  11        5.00        3.78      3.59 o 
  -2   9  11      112.88      102.13      6.28 o 
  -1   9  11       21.89       23.81      3.37 o 
   0   9  11        0.95       -1.23      2.77 o 
   1   9  11        6.33        6.06      2.15 o 
   2   9  11       31.57       22.72      3.57 o 
   3   9  11        3.76        3.34      2.30 o 
   4   9  11        0.27       -0.70      2.18 o 
  -6  10  11        0.39       -0.03      3.79 o 
  -5  10  11        1.44        4.22      3.49 o 
  -4  10  11        6.82        7.07      3.61 o 
  -3  10  11        4.17        1.04      2.59 o 
  -2  10  11      102.78      100.30      7.36 o 
  -1  10  11       23.12       20.70      4.38 o 
   0  10  11       10.50       10.97      2.41 o 
   1  10  11        4.96        4.28      1.94 o 
   2  10  11       11.94        7.78      2.97 o 
   3  10  11        2.09        3.68      2.61 o 
   4  10  11        8.43       12.98      3.43 o 
  -6  11  11        0.10        1.81      4.21 o 
  -5  11  11        2.18        1.90      3.43 o 
  -4  11  11        0.18        1.55      3.15 o 
  -3  11  11        3.75        4.37      4.80 o 
  -2  11  11       34.49       30.35      5.17 o 
  -1  11  11       94.40      101.15      7.13 o 
   0  11  11        2.21        1.43      2.37 o 
   1  11  11        0.36        4.84      3.67 o 
   2  11  11        0.12       -1.38      2.45 o 
   3  11  11        0.50        0.67      1.70 o 
  -5  12  11        2.21        4.37      4.26 o 
  -4  12  11       11.14       14.00      4.35 o 
  -3  12  11        0.07        5.72      3.80 o 
  -2  12  11       32.19       33.76      4.83 o 
  -1  12  11       23.27       25.26      3.57 o 
   0  12  11        0.01        6.02      3.50 o 
   1  12  11        0.30        5.57      2.40 o 
   2  12  11        0.10        2.73      1.93 o 
   3  12  11        5.68        6.46      2.75 o 
  -4  13  11        0.01        2.03      3.52 o 
  -3  13  11        0.86        0.31      2.85 o 
  -2  13  11       34.74       31.33      5.94 o 
  -1  13  11       17.17       17.37      4.82 o 
   0  13  11        0.57        2.94      2.76 o 
   1  13  11        3.00        6.16      3.68 o 
   2  13  11       10.17       18.59      2.99 o 
  -3  14  11        1.99       -2.59      3.81 o 
  -2  14  11       32.72       36.68      6.21 o 
  -1  14  11        0.00       -2.61      3.06 o 
   0  14  11        0.37       -1.12      2.65 o 
   1  14  11        2.99        3.21      4.40 o 
  -5   0  12        7.05        6.36      3.48 o 
  -4   0  12       12.53       20.87      6.69 o 
  -3   0  12       23.47       29.13      7.23 o 
  -2   0  12       20.27       30.94     17.81 o 
  -1   0  12       77.43       80.57     10.36 o 
   0   0  12       12.91       14.77      3.77 o 
   1   0  12        2.56       -1.63      5.86 o 
   2   0  12        0.01        2.95      6.92 o 
   3   0  12        0.74        0.68      6.70 o 
   4   0  12        0.33       -2.88      2.88 o 
   5   0  12        0.51        1.28      8.08 o 
  -6   1  12       31.52       43.88      4.76 o 
  -5   1  12       12.80        3.05      3.62 o 
  -4   1  12       75.05       85.07      7.83 o 
  -3   1  12       13.66        8.05      3.96 o 
  -2   1  12       44.17       43.26      9.22 o 
  -1   1  12        9.61        9.01      2.73 o 
   0   1  12        4.50        1.23      2.80 o 
   1   1  12        3.24        3.33      2.39 o 
   2   1  12        0.02        2.58      2.97 o 
   3   1  12        7.76        7.83      3.41 o 
   4   1  12        2.92        5.66      2.14 o 
   5   1  12        0.04        1.18      2.90 o 
  -5   2  12       20.58       11.46      4.66 o 
  -4   2  12        4.38        6.08      2.96 o 
  -3   2  12       24.69       20.88      3.60 o 
  -2   2  12        0.71        2.23      3.32 o 
  -1   2  12       66.43       62.32      6.42 o 
   0   2  12       20.40       16.95      5.11 o 
   1   2  12        1.42        1.36      4.15 o 
   2   2  12       34.93       46.61     11.53 o 
   3   2  12       25.35       24.64      4.51 o 
   4   2  12        0.41        3.33      2.27 o 
   5   2  12        0.12        0.26      4.55 o 
  -4   3  12        0.86        0.57      2.28 o 
  -3   3  12       39.40       51.72      5.69 o 
  -2   3  12       17.59       13.81      4.08 o 
  -1   3  12       50.86       41.92      6.55 o 
   0   3  12        5.66        6.66      2.69 o 
   1   3  12       12.46       10.53      2.65 o 
   2   3  12       94.79       93.00      3.96 o 
   3   3  12        5.05        1.01      2.93 o 
   4   3  12        3.45        0.21      2.54 o 
   5   3  12        3.69        0.57      3.78 o 
  -3   4  12       17.27       18.59      2.96 o 
  -2   4  12       36.44       36.44      3.40 o 
  -1   4  12        0.63        2.25      2.52 o 
   0   4  12       68.31       68.60      6.55 o 
   1   4  12       17.29       21.46      3.60 o 
   2   4  12        0.15        0.37      1.65 o 
   3   4  12        0.05        1.72      1.68 o 
   4   4  12       12.37        7.28      3.79 o 
   5   4  12        4.66       -2.71      7.34 o 
  -6   5  12        3.82        5.45      5.07 o 
  -5   5  12        1.31        3.05      3.15 o 
  -4   5  12        3.44       -3.97      3.97 o 
  -3   5  12       15.79       15.57      7.54 o 
  -2   5  12        4.04        2.42      1.88 o 
  -1   5  12       25.40       20.28      2.39 o 
   0   5  12       26.28       17.28      2.73 o 
   1   5  12       43.53       39.15      5.41 o 
   2   5  12        9.55        8.52      2.20 o 
   3   5  12        4.82        6.00      2.23 o 
   4   5  12       37.08       38.78      5.19 o 
  -7   6  12        0.69        2.63      3.77 o 
  -6   6  12        0.76       -3.58      3.58 o 
  -5   6  12       12.93        8.57      3.90 o 
  -4   6  12      118.60      141.95      8.94 o 
  -3   6  12        5.72        4.31      2.95 o 
  -2   6  12       22.85       20.36      4.08 o 
  -1   6  12       20.44       20.43      3.48 o 
   0   6  12       10.26        9.02      2.47 o 
   1   6  12        3.36        6.04      2.84 o 
   2   6  12       11.95        7.93      2.53 o 
   3   6  12        0.00        2.59      1.87 o 
   4   6  12       16.59       17.62      3.92 o 
  -6   7  12        2.60       -0.43      3.06 o 
  -5   7  12       95.37      110.46     11.80 o 
  -4   7  12        0.00       -1.57      3.25 o 
  -3   7  12        7.56       10.12      3.24 o 
  -2   7  12       14.33       10.85      2.78 o 
  -1   7  12       43.21       34.41      4.05 o 
   0   7  12        6.24        6.33      2.95 o 
   1   7  12        3.84        9.11      2.64 o 
   2   7  12       37.53       40.77      7.22 o 
   3   7  12        2.35        1.62      2.16 o 
   4   7  12       27.38       33.33      4.50 o 
  -6   8  12       18.13       12.84      3.58 o 
  -5   8  12       36.99       34.73      5.40 o 
  -4   8  12       44.21       59.25      9.82 o 
  -3   8  12       10.56        5.20      4.72 o 
  -2   8  12       93.78       97.07      5.54 o 
  -1   8  12       20.70       18.58      3.28 o 
   0   8  12       31.18       30.73      3.59 o 
   1   8  12        2.94        4.38      2.64 o 
   2   8  12        6.34        4.24      1.93 o 
   3   8  12        1.18        5.13      3.73 o 
  -6   9  12        0.76        6.94      6.63 o 
  -5   9  12       13.75       11.82      4.97 o 
  -4   9  12        5.68       13.90      4.41 o 
  -3   9  12        0.00        3.25      3.07 o 
  -2   9  12        5.58        7.68      3.50 o 
  -1   9  12       17.54       16.66      3.21 o 
   0   9  12        7.20       10.36      3.75 o 
   1   9  12       31.58       45.45      4.21 o 
   2   9  12        2.03        1.18      1.85 o 
   3   9  12        0.72        5.25      2.18 o 
  -5  10  12        6.39       11.20      4.49 o 
  -4  10  12        4.28        2.99      3.16 o 
  -3  10  12       19.43       24.92      5.26 o 
  -2  10  12       18.02       25.86      4.04 o 
  -1  10  12       28.51       37.53      8.37 o 
   0  10  12        1.43        5.15      4.33 o 
   1  10  12        2.04        5.40      2.84 o 
   2  10  12        0.18        2.46      2.30 o 
   3  10  12        4.96        4.18      5.85 o 
  -4  11  12        0.07        3.59      4.24 o 
  -3  11  12       33.61       25.72      6.84 o 
  -2  11  12        0.94        0.26      2.57 o 
  -1  11  12       19.42       27.49      4.98 o 
   0  11  12       32.77       35.51      5.84 o 
   1  11  12        3.35        3.60      4.09 o 
   2  11  12        1.03        3.86      3.00 o 
  -3  12  12        3.52        5.36      3.51 o 
  -2  12  12        1.49        4.17      4.07 o 
  -1  12  12        1.17        3.31      3.57 o 
   0  12  12        0.01        5.33      4.42 o 
   1  12  12        7.62       10.94      4.02 o 
  -1  13  12        1.70        5.11     10.74 o 
  -6   1  13        9.14       -1.95      3.79 o 
  -5   1  13       31.14       32.45      9.51 o 
  -4   1  13        0.11       -0.36      3.31 o 
  -3   1  13       30.44       26.49     19.66 o 
  -2   1  13       19.22        5.06      7.61 o 
  -1   1  13       18.60       18.13      3.67 o 
   0   1  13        7.36        8.44      3.84 o 
   1   1  13        1.30        3.24      3.31 o 
   2   1  13        5.42        4.60      3.12 o 
   3   1  13        0.37        0.62      3.52 o 
   4   1  13        4.07        0.90      4.04 o 
  -5   2  13       25.38       25.98      5.69 o 
  -4   2  13       39.68       54.01      5.00 o 
  -3   2  13        5.54        3.70      2.92 o 
  -2   2  13        3.40        2.19      2.93 o 
  -1   2  13        1.63        2.71      2.34 o 
   0   2  13       15.66       15.42      2.42 o 
   1   2  13        8.32        5.19      3.37 o 
   2   2  13        1.01        0.67      2.42 o 
   3   2  13       19.36       17.69      3.74 o 
   4   2  13        3.13       -2.36      4.21 o 
  -5   3  13        1.00       -4.86      4.86 o 
  -4   3  13        4.05        3.36      7.40 o 
  -3   3  13        7.53        5.89      3.69 o 
  -2   3  13        1.35        1.61      3.54 o 
  -1   3  13        1.25        5.58      4.37 o 
   0   3  13       11.77       13.05      4.42 o 
   1   3  13        1.29        1.52      3.11 o 
   2   3  13       16.00       18.09      4.29 o 
   3   3  13        3.06        4.82      2.45 o 
  -4   4  13       12.90       12.42      5.65 o 
  -3   4  13        1.89        5.79      2.99 o 
  -2   4  13       17.02        9.75      3.40 o 
  -1   4  13        3.47        2.33      2.29 o 
   0   4  13       10.76       10.13      3.00 o 
   1   4  13        1.32        2.79      2.53 o 
   2   4  13        0.23       -1.43      2.12 o 
   3   4  13       18.81       13.04      2.63 o 
  -5   5  13       10.90        7.48      6.63 o 
  -4   5  13        0.41        0.20      3.39 o 
  -3   5  13        8.79        6.41      3.96 o 
  -2   5  13        2.65        4.16      3.19 o 
  -1   5  13        0.74       -0.42      2.07 o 
   0   5  13       64.04       69.55      5.76 o 
   1   5  13      103.42       94.88     11.16 o 
   2   5  13       70.41       61.65      9.35 o 
   3   5  13       10.18       10.61      2.55 o 
  -5   6  13       22.77       23.13      5.03 o 
  -4   6  13        0.85       -0.13      2.65 o 
  -3   6  13       24.02       18.47      4.05 o 
  -2   6  13       54.77       38.82      6.69 o 
  -1   6  13        3.57        1.45      2.49 o 
   0   6  13       52.24       55.98      9.56 o 
   1   6  13        1.33       -0.19      2.44 o 
   2   6  13        1.24        1.85      2.24 o 
   3   6  13        2.79        3.54      1.95 o 
  -5   7  13        8.10       10.25      3.87 o 
  -4   7  13        1.44        6.48      3.82 o 
  -3   7  13        6.34        5.06      3.73 o 
  -2   7  13       18.66       16.22      3.97 o 
  -1   7  13        8.32        6.90      2.82 o 
   0   7  13       14.58       18.76      2.93 o 
   1   7  13       13.20       17.74      3.44 o 
   2   7  13        1.50        1.43      2.72 o 
   3   7  13       12.18        8.15      6.18 o 
  -5   8  13       11.10       13.86      4.61 o 
  -4   8  13       18.20       21.55      5.50 o 
  -3   8  13        9.60        9.60      3.46 o 
  -2   8  13       24.92       23.85      3.61 o 
  -1   8  13        3.42        7.54      4.98 o 
   0   8  13       35.11       37.33      4.79 o 
   1   8  13       15.91       12.13      3.44 o 
   2   8  13        0.51        3.00      2.49 o 
  -4   9  13        5.77       10.29      4.02 o 
  -3   9  13       17.76       10.92      4.14 o 
  -2   9  13        3.07        6.74      4.84 o 
  -1   9  13        3.66       11.30      5.02 o 
   0   9  13        1.17        9.62      3.32 o 
   1   9  13       22.19       30.67      4.63 o 
  -3  10  13        7.40        5.71      3.74 o 
  -2  10  13       38.15       35.49      5.19 o 
  -1  10  13        0.00       -0.72      3.20 o 
   0  10  13        9.42       10.28      5.64 o 
  -4   0  14        7.68        0.18      5.11 o 
  -3   0  14       24.39       20.63      7.91 o 
  -2   0  14       21.34       11.27      4.07 o 
  -1   0  14        0.27       -2.70      3.67 o 
   0   0  14       10.02       13.05      8.07 o 
   1   0  14        4.32        5.63      7.88 o 
   2   0  14       37.98       38.63     12.60 o 
  -5   1  14       10.97        4.84      6.61 o 
  -4   1  14       21.81       -2.74      6.40 o 
  -3   1  14       31.95       35.83      6.04 o 
  -2   1  14        0.08       -0.08      3.63 o 
  -1   1  14        0.25       -4.66      4.66 o 
   0   1  14        7.86        4.03      4.91 o 
   1   1  14       22.42       16.14      4.82 o 
   2   1  14        0.32       11.48     11.67 o 
  -5   2  14        4.92        1.81      3.95 o 
  -4   2  14        6.86        6.51      4.47 o 
  -3   2  14        0.30       -3.49      7.07 o 
  -2   2  14        5.71        6.28      4.53 o 
  -1   2  14        0.04        2.76      5.87 o 
   0   2  14       18.54       12.48      7.34 o 
   1   2  14        0.17       -2.77      2.77 o 
   2   2  14       13.33        9.50      3.18 o 
  -5   3  14       19.01       27.33     11.30 o 
  -4   3  14        0.08        5.60      7.98 o 
  -3   3  14        0.36        5.21      7.76 o 
  -2   3  14        0.84       -2.18      2.38 o 
  -1   3  14       19.46       14.50      4.40 o 
   0   3  14       14.49       10.54      2.87 o 
   1   3  14        0.09        5.20      3.81 o 
   2   3  14        1.19        1.92      4.30 o 
  -5   4  14       51.83       73.49     12.39 o 
  -4   4  14        6.48       26.05      5.19 o 
  -3   4  14        2.27        0.56      7.19 o 
  -2   4  14        1.28       -1.32      4.92 o 
  -1   4  14        8.63        3.39      3.11 o 
   0   4  14       15.47        9.79      4.14 o 
   1   4  14       22.57       17.23      3.81 o 
   2   4  14       33.88       45.48      7.62 o 
  -4   5  14       10.96        8.22      4.59 o 
  -3   5  14        0.18        3.03      3.03 o 
  -2   5  14        7.28        7.93      3.70 o 
  -1   5  14        0.04        0.20      3.48 o 
   0   5  14        0.33        5.25      2.99 o 
   1   5  14        9.23        6.93      2.70 o 
  -4   6  14        2.44        2.37      3.07 o 
  -3   6  14        4.05        5.07      3.87 o 
  -2   6  14        1.44       -2.81      3.06 o 
  -1   6  14        9.03        9.04      5.06 o 
   0   6  14        0.06        3.58      3.01 o 
   1   6  14       12.88       11.62      3.09 o 
  -3   7  14        2.65        0.32      2.79 o 
  -2   7  14        0.39       -0.27      3.29 o 
  -1   7  14        8.10       15.14      7.11 o 
   0   7  14        0.28        6.42      4.33 o 
  -2   8  14        0.06       -3.57      3.57 o 
  -1   8  14        0.02       -6.84      6.84 o 
  -2   1  15        3.23        2.28      3.27 o 
  -1   1  15        3.50       -1.01      3.33 o 
  -1   2  15        1.04        0.77      4.34 o 
                                                 
